# Supplementary material for: 4-(Naphthalene-2-carboxamido)­pyridin-1-ium thio­cyanate–N-(pyridin-4-yl)naphthalene-2-carboxamide (1/1)
Source: Acta Crystallogr Sect E Struct Rep Online. 2012 Sep 26;68(Pt 10):o3002. doi: 10.1107/S1600536812039864 (PMC3470361; doi:10.1107/S1600536812039864)
Supplement: Supplementary file 1 [file e-68-o3002-sup1.cif]

##############################################################################
#                                                                            #
# This CIF contains the data in a paper accepted for publication in          #
# Acta Crystallographica Section E. It conforms to the requirements of       #
# Notes for Authors for Acta Crystallographica Section E, and has been       #
# peer reviewed under the auspices of the IUCr Commission on Journals.       #
#                                                                            #
# Full details of the Crystallographic Information File format               #
# are given in the paper "The Crystallographic Information File (CIF):       #
# a New Standard Archive File for Crystallography" by S. R. Hall, F. H.      #
# Allen and I. D. Brown [Acta Cryst. (1991), A47, 655-685].                  #
#                                                                            #
# The current version of the core CIF dictionary is obtainable from          #
# ftp://ftp.iucr.org/pub/cif_core.dic.                                       #
#                                                                            #
# Software is freely available for graphical display of the structure(s)     #
# in this CIF. For information consult the CIF software page                 #
# http://www.iucr.org/resources/cif/software.                                #
#                                                                            #
# This file may be used for bona fide research purposes within the           #
# scientific community so long as proper attribution is given to the journal # 
# article from which it was obtained.                                        #
#                                                                            #
##############################################################################
data_I
_audit_creation_method     SHELXL-97
_chemical_name_systematic
;
4-(Naphthalene-2-carboxamido)pyridin-1-ium thiocyanate--
<i>N</i>-(pyridin-4-yl)naphthalene-2-carboxamide (1/1)
;
_chemical_name_common     ?
_chemical_formula_moiety     'C16 H13 N2 O +, C N S -, C16 H12 N2 O'
_chemical_formula_sum     'C33 H25 N5 O2 S'
_chemical_formula_iupac     'C16 H13 N2 O +, N C S -, C16 H12 N2 O'
_chemical_formula_weight     555.64
_chemical_melting_point     ?
_symmetry_cell_setting     triclinic
_symmetry_space_group_name_H-M     'P -1'
_symmetry_space_group_name_Hall     '-P 1'
loop_
    _symmetry_equiv_pos_as_xyz
    'x, y, z'
    '-x, -y, -z'
_cell_length_a     8.2667(4)
_cell_length_b     12.9008(7)
_cell_length_c     13.5579(8)
_cell_angle_alpha     84.047(5)
_cell_angle_beta     77.566(5)
_cell_angle_gamma     71.684(5)
_cell_volume     1339.45(13)
_cell_formula_units_Z     2
_cell_measurement_reflns_used     3931
_cell_measurement_theta_min     3.3
_cell_measurement_theta_max     75.5
_cell_measurement_temperature     123(2)
_exptl_crystal_description     prism
_exptl_crystal_colour     colorless
_exptl_crystal_size_max     0.38
_exptl_crystal_size_mid     0.35
_exptl_crystal_size_min     0.29
_exptl_crystal_density_diffrn     1.378
_exptl_crystal_density_meas     ?
_exptl_crystal_density_method     'not measured'
_exptl_crystal_F_000     580
_exptl_absorpt_coefficient_mu     1.407
_exptl_absorpt_correction_type     multi-scan
_exptl_absorpt_process_details
;
[CrysAlis RED (Agilent, 2011) based on expressions derived from Clark &
Reid
(1995)]
;
_exptl_absorpt_correction_T_min     0.90367
_exptl_absorpt_correction_T_max     1.00000
_exptl_special_details
;
CrysAlis RED, (Agilent, 2011)
Empirical absorption correction using spherical harmonics,
implemented in SCALE3 ABSPACK scaling algorithm (Clark & Reid, 1995).
;
_diffrn_ambient_temperature     123(2)
_diffrn_radiation_type     CuK\a
_diffrn_radiation_wavelength     1.54178
_diffrn_radiation_source     'Enhance (Cu) X-ray Source'
_diffrn_radiation_monochromator     graphite
_diffrn_measurement_device_type     'Xcalibur (Ruby, Gemini)'
_diffrn_measurement_method     '\w scans'
_diffrn_detector_area_resol_mean     10.5081
_diffrn_reflns_number     9408
_diffrn_reflns_av_R_equivalents     0.0000
_diffrn_reflns_av_sigmaI/netI     0.0172
_diffrn_reflns_theta_min     3.34
_diffrn_reflns_theta_max     76.01
_diffrn_reflns_theta_full     67.50
_diffrn_measured_fraction_theta_max     0.973
_diffrn_measured_fraction_theta_full     0.999
_diffrn_reflns_limit_h_min     -10
_diffrn_reflns_limit_h_max     10
_diffrn_reflns_limit_k_min     -16
_diffrn_reflns_limit_k_max     16
_diffrn_reflns_limit_l_min     -12
_diffrn_reflns_limit_l_max     16
_diffrn_standards_number     ?
_diffrn_standards_interval_count     ?
_diffrn_standards_interval_time     ?
_diffrn_standards_decay_%     ?
_refine_special_details
;
Refinement of <i>F</i>^2^ against ALL reflections. The weighted <i>R</i>-factor
<i>wR</i> and goodness of fit <i>S</i> are based on <i>F</i>^2^, conventional
<i>R</i>-factors <i>R</i> are based on <i>F</i>, with <i>F</i> set to zero for
negative <i>F</i>^2^. The threshold expression of <i>F</i>^2^ >
\s(<i>F</i>^2^) is used only for calculating <i>R</i>-factors(gt) <i>etc</i>.
and is not relevant to the choice of reflections for refinement.
<i>R</i>-factors based on <i>F</i>^2^ are statistically about twice as large
as those based on <i>F</i>, and <i>R</i>- factors based on ALL data will be
even larger.
;
_reflns_number_total     9408
_reflns_number_gt     8399
_reflns_threshold_expression     I>2sigma(I)
_refine_ls_structure_factor_coef     Fsqd
_refine_ls_matrix_type     full
_refine_ls_R_factor_all     0.0518
_refine_ls_R_factor_gt     0.0470
_refine_ls_wR_factor_gt     0.1321
_refine_ls_wR_factor_ref     0.1369
_refine_ls_goodness_of_fit_ref     1.021
_refine_ls_restrained_S_all     1.021
_refine_ls_number_reflns     9408
_refine_ls_number_parameters     374
_refine_ls_number_restraints     0
_refine_ls_hydrogen_treatment     constr
_refine_ls_weighting_scheme     calc
_refine_ls_weighting_details
         'calc w=1/[\s^2^(Fo^2^)+(0.0899P)^2^+0.2899P] where P=(Fo^2^+2Fc^2^)/3'
_atom_sites_solution_hydrogens     geom
_atom_sites_solution_primary     direct
_atom_sites_solution_secondary     difmap
_refine_ls_shift/su_max     0.001
_refine_ls_shift/su_mean     0.000
_refine_diff_density_max     0.361
_refine_diff_density_min     -0.304
_refine_ls_extinction_method     none
_refine_ls_extinction_coef     ?
loop_
    _atom_type_symbol
    _atom_type_description
    _atom_type_scat_dispersion_real
    _atom_type_scat_dispersion_imag
    _atom_type_scat_source
    'C' 'C' 0.0181 0.0091
                         'International Tables Vol C Tables 4.2.6.8 and 6.1.1.4'
    'H' 'H' 0.0000 0.0000
                         'International Tables Vol C Tables 4.2.6.8 and 6.1.1.4'
    'N' 'N' 0.0311 0.0180
                         'International Tables Vol C Tables 4.2.6.8 and 6.1.1.4'
    'O' 'O' 0.0492 0.0322
                         'International Tables Vol C Tables 4.2.6.8 and 6.1.1.4'
    'S' 'S' 0.3331 0.5567
                         'International Tables Vol C Tables 4.2.6.8 and 6.1.1.4'
_computing_data_collection
;
CrysAlis PRO (Agilent, 2011)
;
_computing_cell_refinement
;
CrysAlis PRO (Agilent, 2011)
;
_computing_data_reduction
;
CrysAlis PRO (Agilent, 2011)
;
_computing_structure_solution     'SHELXS97 (Sheldrick, 2008)'
_computing_structure_refinement     'SHELXL97 (Sheldrick, 2008)'
_computing_molecular_graphics     'SHELXTL (Sheldrick, 2008)'
_computing_publication_material     'SHELXTL (Sheldrick, 2008)'
loop_
    _atom_site_type_symbol
    _atom_site_label
    _atom_site_fract_x
    _atom_site_fract_y
    _atom_site_fract_z
    _atom_site_U_iso_or_equiv
    _atom_site_adp_type
    _atom_site_calc_flag
    _atom_site_refinement_flags
    _atom_site_occupancy
    _atom_site_symmetry_multiplicity
    _atom_site_disorder_assembly
    _atom_site_disorder_group
    S S1S 0.08493(5) 0.80651(3) 0.97576(3) 0.03396(11) Uani d . 1 1 . .
    N N1S 0.4395(2) 0.68666(11) 0.95127(10) 0.0399(3) Uani d . 1 1 . .
    C C1S 0.2927(2) 0.73545(11) 0.96208(10) 0.0315(3) Uani d . 1 1 . .
    O O1A 0.66272(14) 0.64980(8) 0.56439(7) 0.0319(2) Uani d . 1 1 . .
    N N1A 0.58653(14) 0.61521(8) 0.73364(8) 0.0240(2) Uani d . 1 1 . .
    H H1AA 0.5779 0.6394 0.7935 0.034(4) Uiso calc R 1 1 . .
    N N2A 0.44101(14) 0.33301(8) 0.74169(8) 0.0245(2) Uani d . 1 1 . .
    H H2AA 0.4093 0.2735 0.7445 0.029 Uiso calc PR 0.61(3) 1 A 1
    C C1A 0.68983(17) 0.77349(10) 0.67251(10) 0.0245(3) Uani d . 1 1 . .
    C C2A 0.66122(17) 0.81223(11) 0.76696(10) 0.0263(3) Uani d . 1 1 . .
    H H2AB 0.6133 0.7745 0.8239 0.032 Uiso calc R 1 1 . .
    C C3A 0.70214(18) 0.90814(11) 0.78109(11) 0.0276(3) Uani d . 1 1 . .
    C C4A 0.6715(2) 0.94936(12) 0.87865(12) 0.0358(3) Uani d . 1 1 . .
    H H4AA 0.6243 0.9120 0.9362 0.043 Uiso calc R 1 1 . .
    C C5A 0.7098(2) 1.04289(13) 0.89019(14) 0.0412(4) Uani d . 1 1 . .
    H H5AA 0.6893 1.0700 0.9557 0.049 Uiso calc R 1 1 . .
    C C6A 0.7797(2) 1.09912(12) 0.80502(14) 0.0401(4) Uani d . 1 1 . .
    H H6AA 0.8058 1.1638 0.8138 0.048 Uiso calc R 1 1 . .
    C C7A 0.81019(19) 1.06170(12) 0.71064(13) 0.0356(3) Uani d . 1 1 . .
    H H7AA 0.8561 1.1009 0.6541 0.043 Uiso calc R 1 1 . .
    C C8A 0.77348(17) 0.96363(11) 0.69583(11) 0.0277(3) Uani d . 1 1 . .
    C C9A 0.80472(18) 0.92153(11) 0.59920(11) 0.0295(3) Uani d . 1 1 . .
    H H9AA 0.8545 0.9577 0.5416 0.035 Uiso calc R 1 1 . .
    C C10A 0.76400(17) 0.82912(10) 0.58763(10) 0.0268(3) Uani d . 1 1 . .
    H H10A 0.7856 0.8019 0.5221 0.032 Uiso calc R 1 1 . .
    C C11A 0.64576(16) 0.67468(10) 0.65080(10) 0.0239(3) Uani d . 1 1 . .
    C C12A 0.53898(16) 0.52088(10) 0.73240(10) 0.0218(2) Uani d . 1 1 . .
    C C13A 0.53009(17) 0.47683(10) 0.64435(10) 0.0242(3) Uani d . 1 1 . .
    H H13A 0.5583 0.5106 0.5800 0.029 Uiso calc R 1 1 . .
    C C14A 0.47968(17) 0.38366(10) 0.65253(10) 0.0256(3) Uani d . 1 1 . .
    H H14A 0.4721 0.3544 0.5928 0.031 Uiso calc R 1 1 . .
    C C15A 0.45085(19) 0.37358(11) 0.82714(10) 0.0281(3) Uani d . 1 1 . .
    H H15A 0.4240 0.3371 0.8902 0.034 Uiso calc R 1 1 . .
    C C16A 0.49897(18) 0.46677(11) 0.82490(10) 0.0273(3) Uani d . 1 1 . .
    H H16A 0.5050 0.4942 0.8859 0.033 Uiso calc R 1 1 . .
    O O1B 0.27783(14) -0.15477(8) 0.54771(7) 0.0330(2) Uani d . 1 1 . .
    N N1B 0.21021(14) -0.12707(8) 0.71690(8) 0.0225(2) Uani d . 1 1 . .
    H H1BA 0.1676 -0.1533 0.7758 0.034(4) Uiso calc R 1 1 . .
    N N2B 0.35165(14) 0.15425(8) 0.73472(8) 0.0242(2) Uani d . 1 1 . .
    H H2BB 0.3810 0.2132 0.7397 0.029 Uiso calc PR 0.39(3) 1 A 2
    C C1B 0.16169(16) -0.28346(10) 0.65252(10) 0.0221(2) Uani d . 1 1 . .
    C C2B 0.10170(17) -0.32263(10) 0.74599(10) 0.0242(3) Uani d . 1 1 . .
    H H2BA 0.0943 -0.2846 0.8040 0.029 Uiso calc R 1 1 . .
    C C3B 0.05008(17) -0.41902(10) 0.75834(10) 0.0255(3) Uani d . 1 1 . .
    C C4B -0.0151(2) -0.45925(13) 0.85460(12) 0.0357(3) Uani d . 1 1 . .
    H H4BA -0.0282 -0.4202 0.9129 0.043 Uiso calc R 1 1 . .
    C C5B -0.0597(2) -0.55389(13) 0.86471(13) 0.0401(4) Uani d . 1 1 . .
    H H5BA -0.1037 -0.5800 0.9298 0.048 Uiso calc R 1 1 . .
    C C6B -0.0404(2) -0.61291(12) 0.77879(14) 0.0376(4) Uani d . 1 1 . .
    H H6BA -0.0690 -0.6795 0.7867 0.045 Uiso calc R 1 1 . .
    C C7B 0.01863(19) -0.57544(11) 0.68477(12) 0.0322(3) Uani d . 1 1 . .
    H H7BA 0.0299 -0.6157 0.6275 0.039 Uiso calc R 1 1 . .
    C C8B 0.06374(16) -0.47632(10) 0.67138(11) 0.0257(3) Uani d . 1 1 . .
    C C9B 0.12318(18) -0.43331(11) 0.57536(11) 0.0277(3) Uani d . 1 1 . .
    H H9BA 0.1309 -0.4701 0.5166 0.033 Uiso calc R 1 1 . .
    C C10B 0.16984(17) -0.33960(10) 0.56551(10) 0.0255(3) Uani d . 1 1 . .
    H H10B 0.2081 -0.3116 0.5001 0.031 Uiso calc R 1 1 . .
    C C11B 0.22166(16) -0.18353(10) 0.63304(9) 0.0221(2) Uani d . 1 1 . .
    C C12B 0.25886(16) -0.03295(10) 0.71828(10) 0.0212(2) Uani d . 1 1 . .
    C C13B 0.34762(17) 0.01249(10) 0.63456(10) 0.0239(3) Uani d . 1 1 . .
    H H13B 0.3773 -0.0193 0.5705 0.029 Uiso calc R 1 1 . .
    C C14B 0.39169(17) 0.10469(11) 0.64657(10) 0.0259(3) Uani d . 1 1 . .
    H H14B 0.4536 0.1345 0.5894 0.031 Uiso calc R 1 1 . .
    C C15B 0.26547(18) 0.11074(11) 0.81480(10) 0.0273(3) Uani d . 1 1 . .
    H H15B 0.2363 0.1450 0.8777 0.033 Uiso calc R 1 1 . .
    C C16B 0.21700(18) 0.01874(11) 0.81046(10) 0.0267(3) Uani d . 1 1 . .
    H H16B 0.1560 -0.0094 0.8692 0.032 Uiso calc R 1 1 . .
loop_
    _atom_site_aniso_label
    _atom_site_aniso_U_11
    _atom_site_aniso_U_22
    _atom_site_aniso_U_33
    _atom_site_aniso_U_12
    _atom_site_aniso_U_13
    _atom_site_aniso_U_23
    S1S 0.0457(2) 0.03312(19) 0.02666(18) -0.02096(15) 0.00028(14) -0.00364(13)
    N1S 0.0512(9) 0.0364(7) 0.0346(7) -0.0163(6) -0.0070(6) -0.0049(5)
    C1S 0.0538(10) 0.0279(6) 0.0200(6) -0.0233(7) -0.0048(6) -0.0025(5)
    O1A 0.0463(6) 0.0275(5) 0.0268(5) -0.0190(4) -0.0050(4) -0.0023(4)
    N1A 0.0306(6) 0.0186(5) 0.0273(5) -0.0111(4) -0.0076(4) -0.0040(4)
    N2A 0.0276(5) 0.0188(5) 0.0303(6) -0.0107(4) -0.0064(4) -0.0020(4)
    C1A 0.0235(6) 0.0179(6) 0.0335(7) -0.0069(5) -0.0073(5) -0.0014(5)
    C2A 0.0284(6) 0.0225(6) 0.0302(7) -0.0107(5) -0.0066(5) 0.0005(5)
    C3A 0.0281(6) 0.0230(6) 0.0340(7) -0.0076(5) -0.0105(5) -0.0018(5)
    C4A 0.0432(8) 0.0308(7) 0.0394(8) -0.0149(6) -0.0129(7) -0.0057(6)
    C5A 0.0468(9) 0.0340(8) 0.0512(10) -0.0151(7) -0.0186(7) -0.0111(7)
    C6A 0.0384(8) 0.0248(7) 0.0664(11) -0.0117(6) -0.0223(7) -0.0106(7)
    C7A 0.0323(7) 0.0240(6) 0.0549(9) -0.0119(6) -0.0134(7) 0.0001(6)
    C8A 0.0238(6) 0.0228(6) 0.0384(7) -0.0070(5) -0.0103(5) 0.0000(5)
    C9A 0.0298(7) 0.0243(6) 0.0349(7) -0.0106(5) -0.0061(6) 0.0038(5)
    C10A 0.0282(6) 0.0224(6) 0.0294(7) -0.0078(5) -0.0053(5) -0.0002(5)
    C11A 0.0233(6) 0.0163(5) 0.0332(7) -0.0068(5) -0.0068(5) -0.0010(5)
    C12A 0.0216(6) 0.0171(5) 0.0280(6) -0.0064(4) -0.0059(5) -0.0022(5)
    C13A 0.0281(6) 0.0229(6) 0.0255(6) -0.0119(5) -0.0065(5) -0.0017(5)
    C14A 0.0303(6) 0.0230(6) 0.0276(6) -0.0121(5) -0.0067(5) -0.0038(5)
    C15A 0.0361(7) 0.0245(6) 0.0266(6) -0.0132(5) -0.0073(5) 0.0010(5)
    C16A 0.0363(7) 0.0251(6) 0.0235(6) -0.0122(5) -0.0063(5) -0.0032(5)
    O1B 0.0489(6) 0.0308(5) 0.0251(5) -0.0232(4) -0.0024(4) -0.0017(4)
    N1B 0.0290(5) 0.0188(5) 0.0229(5) -0.0128(4) -0.0041(4) 0.0003(4)
    N2B 0.0276(5) 0.0176(5) 0.0303(6) -0.0109(4) -0.0051(4) -0.0017(4)
    C1B 0.0224(6) 0.0181(6) 0.0275(6) -0.0068(4) -0.0072(5) -0.0018(5)
    C2B 0.0292(6) 0.0216(6) 0.0259(6) -0.0110(5) -0.0085(5) -0.0018(5)
    C3B 0.0277(6) 0.0217(6) 0.0308(7) -0.0109(5) -0.0098(5) 0.0025(5)
    C4B 0.0457(8) 0.0344(7) 0.0343(8) -0.0219(6) -0.0118(6) 0.0063(6)
    C5B 0.0481(9) 0.0370(8) 0.0442(9) -0.0261(7) -0.0158(7) 0.0148(7)
    C6B 0.0366(8) 0.0232(6) 0.0605(10) -0.0167(6) -0.0187(7) 0.0096(6)
    C7B 0.0310(7) 0.0212(6) 0.0495(8) -0.0102(5) -0.0143(6) -0.0027(6)
    C8B 0.0229(6) 0.0186(6) 0.0376(7) -0.0064(5) -0.0098(5) -0.0014(5)
    C9B 0.0297(7) 0.0238(6) 0.0317(7) -0.0083(5) -0.0065(5) -0.0079(5)
    C10B 0.0288(6) 0.0232(6) 0.0258(6) -0.0088(5) -0.0049(5) -0.0040(5)
    C11B 0.0249(6) 0.0194(6) 0.0238(6) -0.0088(5) -0.0052(5) -0.0011(5)
    C12B 0.0225(6) 0.0175(5) 0.0259(6) -0.0077(4) -0.0072(5) -0.0002(4)
    C13B 0.0290(6) 0.0223(6) 0.0234(6) -0.0124(5) -0.0041(5) -0.0014(5)
    C14B 0.0287(6) 0.0237(6) 0.0276(6) -0.0128(5) -0.0040(5) 0.0007(5)
    C15B 0.0320(7) 0.0244(6) 0.0280(7) -0.0133(5) -0.0015(5) -0.0059(5)
    C16B 0.0314(7) 0.0255(6) 0.0252(6) -0.0145(5) -0.0007(5) -0.0013(5)
_geom_special_details
;
All e.s.d.'s (except the e.s.d. in the dihedral angle between two l.s. planes)
are estimated using the full covariance matrix. The cell e.s.d.'s are taken
into account individually in the estimation of e.s.d.'s in distances, angles
and torsion angles; correlations between e.s.d.'s in cell parameters are only
used when they are defined by crystal symmetry. An approximate (isotropic)
treatment of cell e.s.d.'s is used for estimating e.s.d.'s involving l.s.
planes.
;
loop_
    _geom_bond_atom_site_label_1
    _geom_bond_atom_site_label_2
    _geom_bond_site_symmetry_2
    _geom_bond_distance
    _geom_bond_publ_flag
    S1S C1S . 1.6530(17) ?
    N1S C1S . 1.163(2) ?
    O1A C11A . 1.2141(17) ?
    N1A C11A . 1.3822(17) ?
    N1A C12A . 1.3941(15) ?
    N1A H1AA . 0.8800 ?
    N2A C14A . 1.3384(17) ?
    N2A C15A . 1.3476(17) ?
    N2A H2AA . 0.8800 ?
    C1A C2A . 1.3688(19) ?
    C1A C10A . 1.4201(19) ?
    C1A C11A . 1.5035(17) ?
    C2A C3A . 1.4220(18) ?
    C2A H2AB . 0.9500 ?
    C3A C8A . 1.413(2) ?
    C3A C4A . 1.419(2) ?
    C4A C5A . 1.372(2) ?
    C4A H4AA . 0.9500 ?
    C5A C6A . 1.413(3) ?
    C5A H5AA . 0.9500 ?
    C6A C7A . 1.359(2) ?
    C6A H6AA . 0.9500 ?
    C7A C8A . 1.4330(19) ?
    C7A H7AA . 0.9500 ?
    C8A C9A . 1.411(2) ?
    C9A C10A . 1.3685(19) ?
    C9A H9AA . 0.9500 ?
    C10A H10A . 0.9500 ?
    C12A C16A . 1.3981(18) ?
    C12A C13A . 1.3993(17) ?
    C13A C14A . 1.3777(17) ?
    C13A H13A . 0.9500 ?
    C14A H14A . 0.9500 ?
    C15A C16A . 1.3757(18) ?
    C15A H15A . 0.9500 ?
    C16A H16A . 0.9500 ?
    O1B C11B . 1.2163(16) ?
    N1B C11B . 1.3836(16) ?
    N1B C12B . 1.3969(15) ?
    N1B H1BA . 0.8800 ?
    N2B C15B . 1.3392(17) ?
    N2B C14B . 1.3424(17) ?
    N2B H2BB . 0.8800 ?
    C1B C2B . 1.3642(18) ?
    C1B C10B . 1.4258(17) ?
    C1B C11B . 1.5007(17) ?
    C2B C3B . 1.4199(17) ?
    C2B H2BA . 0.9500 ?
    C3B C4B . 1.413(2) ?
    C3B C8B . 1.4213(19) ?
    C4B C5B . 1.368(2) ?
    C4B H4BA . 0.9500 ?
    C5B C6B . 1.411(2) ?
    C5B H5BA . 0.9500 ?
    C6B C7B . 1.360(2) ?
    C6B H6BA . 0.9500 ?
    C7B C8B . 1.4247(18) ?
    C7B H7BA . 0.9500 ?
    C8B C9B . 1.411(2) ?
    C9B C10B . 1.3659(18) ?
    C9B H9BA . 0.9500 ?
    C10B H10B . 0.9500 ?
    C12B C13B . 1.3943(17) ?
    C12B C16B . 1.4029(18) ?
    C13B C14B . 1.3828(17) ?
    C13B H13B . 0.9500 ?
    C14B H14B . 0.9500 ?
    C15B C16B . 1.3770(18) ?
    C15B H15B . 0.9500 ?
    C16B H16B . 0.9500 ?
loop_
    _geom_angle_atom_site_label_1
    _geom_angle_atom_site_label_2
    _geom_angle_atom_site_label_3
    _geom_angle_site_symmetry_1
    _geom_angle_site_symmetry_3
    _geom_angle
    _geom_angle_publ_flag
    N1S C1S S1S . . 178.91(14) ?
    C11A N1A C12A . . 126.84(11) ?
    C11A N1A H1AA . . 116.6 ?
    C12A N1A H1AA . . 116.6 ?
    C14A N2A C15A . . 119.63(11) ?
    C14A N2A H2AA . . 120.2 ?
    C15A N2A H2AA . . 120.2 ?
    C2A C1A C10A . . 119.38(12) ?
    C2A C1A C11A . . 124.32(12) ?
    C10A C1A C11A . . 116.29(12) ?
    C1A C2A C3A . . 121.01(12) ?
    C1A C2A H2AB . . 119.5 ?
    C3A C2A H2AB . . 119.5 ?
    C8A C3A C4A . . 119.61(13) ?
    C8A C3A C2A . . 119.03(12) ?
    C4A C3A C2A . . 121.36(13) ?
    C5A C4A C3A . . 120.27(15) ?
    C5A C4A H4AA . . 119.9 ?
    C3A C4A H4AA . . 119.9 ?
    C4A C5A C6A . . 120.28(15) ?
    C4A C5A H5AA . . 119.9 ?
    C6A C5A H5AA . . 119.9 ?
    C7A C6A C5A . . 120.78(13) ?
    C7A C6A H6AA . . 119.6 ?
    C5A C6A H6AA . . 119.6 ?
    C6A C7A C8A . . 120.49(15) ?
    C6A C7A H7AA . . 119.8 ?
    C8A C7A H7AA . . 119.8 ?
    C9A C8A C3A . . 119.19(12) ?
    C9A C8A C7A . . 122.24(14) ?
    C3A C8A C7A . . 118.57(13) ?
    C10A C9A C8A . . 120.63(13) ?
    C10A C9A H9AA . . 119.7 ?
    C8A C9A H9AA . . 119.7 ?
    C9A C10A C1A . . 120.75(13) ?
    C9A C10A H10A . . 119.6 ?
    C1A C10A H10A . . 119.6 ?
    O1A C11A N1A . . 122.82(11) ?
    O1A C11A C1A . . 120.67(12) ?
    N1A C11A C1A . . 116.51(11) ?
    N1A C12A C16A . . 117.80(11) ?
    N1A C12A C13A . . 124.03(12) ?
    C16A C12A C13A . . 118.16(11) ?
    C14A C13A C12A . . 118.88(12) ?
    C14A C13A H13A . . 120.6 ?
    C12A C13A H13A . . 120.6 ?
    N2A C14A C13A . . 122.28(12) ?
    N2A C14A H14A . . 118.9 ?
    C13A C14A H14A . . 118.9 ?
    N2A C15A C16A . . 121.34(12) ?
    N2A C15A H15A . . 119.3 ?
    C16A C15A H15A . . 119.3 ?
    C15A C16A C12A . . 119.70(12) ?
    C15A C16A H16A . . 120.1 ?
    C12A C16A H16A . . 120.1 ?
    C11B N1B C12B . . 127.11(11) ?
    C11B N1B H1BA . . 116.4 ?
    C12B N1B H1BA . . 116.4 ?
    C15B N2B C14B . . 117.55(11) ?
    C15B N2B H2BB . . 121.2 ?
    C14B N2B H2BB . . 121.2 ?
    C2B C1B C10B . . 119.21(11) ?
    C2B C1B C11B . . 124.68(11) ?
    C10B C1B C11B . . 116.11(11) ?
    C1B C2B C3B . . 121.33(12) ?
    C1B C2B H2BA . . 119.3 ?
    C3B C2B H2BA . . 119.3 ?
    C4B C3B C2B . . 121.82(12) ?
    C4B C3B C8B . . 119.12(12) ?
    C2B C3B C8B . . 119.06(12) ?
    C5B C4B C3B . . 120.68(15) ?
    C5B C4B H4BA . . 119.7 ?
    C3B C4B H4BA . . 119.7 ?
    C4B C5B C6B . . 120.25(15) ?
    C4B C5B H5BA . . 119.9 ?
    C6B C5B H5BA . . 119.9 ?
    C7B C6B C5B . . 120.65(13) ?
    C7B C6B H6BA . . 119.7 ?
    C5B C6B H6BA . . 119.7 ?
    C6B C7B C8B . . 120.55(14) ?
    C6B C7B H7BA . . 119.7 ?
    C8B C7B H7BA . . 119.7 ?
    C9B C8B C3B . . 118.65(12) ?
    C9B C8B C7B . . 122.67(13) ?
    C3B C8B C7B . . 118.68(13) ?
    C10B C9B C8B . . 121.09(12) ?
    C10B C9B H9BA . . 119.5 ?
    C8B C9B H9BA . . 119.5 ?
    C9B C10B C1B . . 120.62(12) ?
    C9B C10B H10B . . 119.7 ?
    C1B C10B H10B . . 119.7 ?
    O1B C11B N1B . . 122.34(11) ?
    O1B C11B C1B . . 121.19(11) ?
    N1B C11B C1B . . 116.47(11) ?
    C13B C12B N1B . . 124.48(11) ?
    C13B C12B C16B . . 117.79(11) ?
    N1B C12B C16B . . 117.72(11) ?
    C14B C13B C12B . . 118.76(12) ?
    C14B C13B H13B . . 120.6 ?
    C12B C13B H13B . . 120.6 ?
    N2B C14B C13B . . 123.50(12) ?
    N2B C14B H14B . . 118.3 ?
    C13B C14B H14B . . 118.3 ?
    N2B C15B C16B . . 123.19(12) ?
    N2B C15B H15B . . 118.4 ?
    C16B C15B H15B . . 118.4 ?
    C15B C16B C12B . . 119.21(12) ?
    C15B C16B H16B . . 120.4 ?
    C12B C16B H16B . . 120.4 ?
loop_
    _geom_torsion_atom_site_label_1
    _geom_torsion_atom_site_label_2
    _geom_torsion_atom_site_label_3
    _geom_torsion_atom_site_label_4
    _geom_torsion_site_symmetry_1
    _geom_torsion_site_symmetry_2
    _geom_torsion_site_symmetry_3
    _geom_torsion_site_symmetry_4
    _geom_torsion
    _geom_torsion_publ_flag
    C10A C1A C2A C3A . . . . 1.0(2) ?
    C11A C1A C2A C3A . . . . -178.25(12) ?
    C1A C2A C3A C8A . . . . 0.0(2) ?
    C1A C2A C3A C4A . . . . 179.46(13) ?
    C8A C3A C4A C5A . . . . 0.4(2) ?
    C2A C3A C4A C5A . . . . -179.09(14) ?
    C3A C4A C5A C6A . . . . 0.1(2) ?
    C4A C5A C6A C7A . . . . 0.0(2) ?
    C5A C6A C7A C8A . . . . -0.6(2) ?
    C4A C3A C8A C9A . . . . 179.51(13) ?
    C2A C3A C8A C9A . . . . -0.98(19) ?
    C4A C3A C8A C7A . . . . -1.1(2) ?
    C2A C3A C8A C7A . . . . 178.46(12) ?
    C6A C7A C8A C9A . . . . -179.41(13) ?
    C6A C7A C8A C3A . . . . 1.2(2) ?
    C3A C8A C9A C10A . . . . 1.1(2) ?
    C7A C8A C9A C10A . . . . -178.35(13) ?
    C8A C9A C10A C1A . . . . -0.1(2) ?
    C2A C1A C10A C9A . . . . -0.9(2) ?
    C11A C1A C10A C9A . . . . 178.39(12) ?
    C12A N1A C11A O1A . . . . 0.2(2) ?
    C12A N1A C11A C1A . . . . -179.59(11) ?
    C2A C1A C11A O1A . . . . 174.42(13) ?
    C10A C1A C11A O1A . . . . -4.83(18) ?
    C2A C1A C11A N1A . . . . -5.75(19) ?
    C10A C1A C11A N1A . . . . 175.00(11) ?
    C11A N1A C12A C16A . . . . 173.68(12) ?
    C11A N1A C12A C13A . . . . -5.9(2) ?
    N1A C12A C13A C14A . . . . -179.35(12) ?
    C16A C12A C13A C14A . . . . 1.12(18) ?
    C15A N2A C14A C13A . . . . 0.1(2) ?
    C12A C13A C14A N2A . . . . -0.9(2) ?
    C14A N2A C15A C16A . . . . 0.4(2) ?
    N2A C15A C16A C12A . . . . -0.1(2) ?
    N1A C12A C16A C15A . . . . 179.78(12) ?
    C13A C12A C16A C15A . . . . -0.65(19) ?
    C10B C1B C2B C3B . . . . 1.06(19) ?
    C11B C1B C2B C3B . . . . -178.88(11) ?
    C1B C2B C3B C4B . . . . -178.85(13) ?
    C1B C2B C3B C8B . . . . 0.88(19) ?
    C2B C3B C4B C5B . . . . -178.25(14) ?
    C8B C3B C4B C5B . . . . 2.0(2) ?
    C3B C4B C5B C6B . . . . 0.2(2) ?
    C4B C5B C6B C7B . . . . -1.5(2) ?
    C5B C6B C7B C8B . . . . 0.6(2) ?
    C4B C3B C8B C9B . . . . 177.77(13) ?
    C2B C3B C8B C9B . . . . -1.97(18) ?
    C4B C3B C8B C7B . . . . -2.89(19) ?
    C2B C3B C8B C7B . . . . 177.37(12) ?
    C6B C7B C8B C9B . . . . -179.07(13) ?
    C6B C7B C8B C3B . . . . 1.6(2) ?
    C3B C8B C9B C10B . . . . 1.13(19) ?
    C7B C8B C9B C10B . . . . -178.18(13) ?
    C8B C9B C10B C1B . . . . 0.8(2) ?
    C2B C1B C10B C9B . . . . -1.93(19) ?
    C11B C1B C10B C9B . . . . 178.01(12) ?
    C12B N1B C11B O1B . . . . -0.2(2) ?
    C12B N1B C11B C1B . . . . 179.44(11) ?
    C2B C1B C11B O1B . . . . 178.11(13) ?
    C10B C1B C11B O1B . . . . -1.83(18) ?
    C2B C1B C11B N1B . . . . -1.58(18) ?
    C10B C1B C11B N1B . . . . 178.48(11) ?
    C11B N1B C12B C13B . . . . -8.2(2) ?
    C11B N1B C12B C16B . . . . 172.51(12) ?
    N1B C12B C13B C14B . . . . -178.54(12) ?
    C16B C12B C13B C14B . . . . 0.80(18) ?
    C15B N2B C14B C13B . . . . 0.5(2) ?
    C12B C13B C14B N2B . . . . -0.9(2) ?
    C14B N2B C15B C16B . . . . 0.0(2) ?
    N2B C15B C16B C12B . . . . 0.0(2) ?
    C13B C12B C16B C15B . . . . -0.39(19) ?
    N1B C12B C16B C15B . . . . 179.00(12) ?
loop_
    _geom_hbond_atom_site_label_D
    _geom_hbond_atom_site_label_H
    _geom_hbond_atom_site_label_A
    _geom_hbond_site_symmetry_A
    _geom_hbond_distance_DH
    _geom_hbond_distance_HA
    _geom_hbond_distance_DA
    _geom_hbond_angle_DHA
    N1A H1AA N1S . 0.88 2.24 3.0576(17) 153.6
    N1B H1BA S1S 1_545 0.88 2.69 3.5345(11) 162.1
    N2A H2AA N2B . 0.88 1.77 2.6492(15) 173.4
    N2B H2BB N2A . 0.88 1.77 2.6492(15) 176.5
_iucr_refine_instructions_details
;
TITL ss-162Cu
CELL 1.54178   8.2667  12.9008  13.5579  84.0470  77.5660  71.6840
ZERR       2   0.0004   0.0007   0.0008    0.005    0.005    0.005
LATT  1
SFAC C H N O S
UNIT   66 50 10 4 2
temp -150
l.s. 8
acta 135
conf
bond $h
htab N1A N1S
htab N2A N2B
htab N1B S1S_$1
eqiv $1 [ x, y-1, z ]
htab N2B N2A
WGHT    0.089900    0.289900
BASF   0.35679
FVAR       6.88184   0.61338
S1S   5    0.084928    0.806510    0.975763    11.00000    0.04569    0.03312 =
         0.02666   -0.00364    0.00028   -0.02096
N1S   3    0.439464    0.686662    0.951271    11.00000    0.05124    0.03640 =
         0.03462   -0.00494   -0.00702   -0.01631
C1S   1    0.292656    0.735449    0.962077    11.00000    0.05380    0.02789 =
         0.01999   -0.00246   -0.00485   -0.02331
O1A   4    0.662723    0.649798    0.564388    11.00000    0.04627    0.02754 =
         0.02685   -0.00230   -0.00503   -0.01902
N1A   3    0.586533    0.615211    0.733643    11.00000    0.03057    0.01858 =
         0.02727   -0.00399   -0.00761   -0.01113
AFIX  43
H1AA  2    0.577940    0.639442    0.793465    11.00000    0.03386
AFIX   0
N2A   3    0.441011    0.333007    0.741687    11.00000    0.02763    0.01876 =
         0.03032   -0.00201   -0.00636   -0.01074
part 1
AFIX  43
H2AA  2    0.409338    0.273543    0.744487    21.00000   -1.20000
AFIX   0
part 0
C1A   1    0.689830    0.773492    0.672506    11.00000    0.02351    0.01789 =
         0.03354   -0.00136   -0.00732   -0.00694
C2A   1    0.661218    0.812233    0.766956    11.00000    0.02836    0.02252 =
         0.03022    0.00048   -0.00661   -0.01075
AFIX  43
H2AB  2    0.613291    0.774472    0.823935    11.00000   -1.20000
AFIX   0
C3A   1    0.702137    0.908140    0.781095    11.00000    0.02806    0.02301 =
         0.03399   -0.00181   -0.01050   -0.00758
C4A   1    0.671513    0.949360    0.878654    11.00000    0.04320    0.03084 =
         0.03941   -0.00568   -0.01290   -0.01490
AFIX  43
H4AA  2    0.624278    0.912027    0.936216    11.00000   -1.20000
AFIX   0
C5A   1    0.709836    1.042893    0.890185    11.00000    0.04675    0.03402 =
         0.05124   -0.01112   -0.01856   -0.01511
AFIX  43
H5AA  2    0.689286    1.069976    0.955721    11.00000   -1.20000
AFIX   0
C6A   1    0.779733    1.099116    0.805022    11.00000    0.03841    0.02476 =
         0.06636   -0.01062   -0.02229   -0.01166
AFIX  43
H6AA  2    0.805756    1.163844    0.813831    11.00000   -1.20000
AFIX   0
C7A   1    0.810186    1.061701    0.710642    11.00000    0.03231    0.02400 =
         0.05486    0.00005   -0.01341   -0.01190
AFIX  43
H7AA  2    0.856145    1.100852    0.654069    11.00000   -1.20000
AFIX   0
C8A   1    0.773484    0.963627    0.695828    11.00000    0.02383    0.02277 =
         0.03836    0.00000   -0.01028   -0.00699
C9A   1    0.804723    0.921525    0.599203    11.00000    0.02976    0.02431 =
         0.03494    0.00381   -0.00612   -0.01064
AFIX  43
H9AA  2    0.854491    0.957674    0.541649    11.00000   -1.20000
AFIX   0
C10A  1    0.764003    0.829118    0.587626    11.00000    0.02824    0.02243 =
         0.02944   -0.00021   -0.00526   -0.00782
AFIX  43
H10A  2    0.785601    0.801875    0.522065    11.00000   -1.20000
AFIX   0
C11A  1    0.645759    0.674675    0.650795    11.00000    0.02333    0.01634 =
         0.03318   -0.00096   -0.00678   -0.00678
C12A  1    0.538979    0.520883    0.732399    11.00000    0.02156    0.01714 =
         0.02802   -0.00219   -0.00588   -0.00643
C13A  1    0.530094    0.476833    0.644351    11.00000    0.02814    0.02288 =
         0.02547   -0.00168   -0.00653   -0.01192
AFIX  43
H13A  2    0.558347    0.510604    0.580020    11.00000   -1.20000
AFIX   0
C14A  1    0.479681    0.383661    0.652530    11.00000    0.03028    0.02303 =
         0.02764   -0.00380   -0.00670   -0.01206
AFIX  43
H14A  2    0.472104    0.354352    0.592819    11.00000   -1.20000
AFIX   0
C15A  1    0.450851    0.373577    0.827142    11.00000    0.03612    0.02446 =
         0.02664    0.00104   -0.00727   -0.01324
AFIX  43
H15A  2    0.424015    0.337079    0.890209    11.00000   -1.20000
AFIX   0
C16A  1    0.498969    0.466771    0.824904    11.00000    0.03629    0.02506 =
         0.02350   -0.00324   -0.00628   -0.01223
AFIX  43
H16A  2    0.504984    0.494236    0.885944    11.00000   -1.20000
AFIX   0
O1B   4    0.277832   -0.154773    0.547714    11.00000    0.04893    0.03077 =
         0.02506   -0.00166   -0.00235   -0.02317
N1B   3    0.210211   -0.127071    0.716903    11.00000    0.02898    0.01879 =
         0.02291    0.00026   -0.00407   -0.01280
AFIX  43
H1BA  2    0.167625   -0.153326    0.775817    11.00000    0.03446
AFIX   0
N2B   3    0.351654    0.154251    0.734723    11.00000    0.02756    0.01757 =
         0.03035   -0.00169   -0.00505   -0.01089
part 2
AFIX  43
H2BB  2    0.380967    0.213165    0.739706   -21.00000   -1.20000
AFIX   0
part 0
C1B   1    0.161695   -0.283463    0.652521    11.00000    0.02243    0.01812 =
         0.02749   -0.00178   -0.00722   -0.00678
C2B   1    0.101705   -0.322625    0.745989    11.00000    0.02918    0.02158 =
         0.02588   -0.00176   -0.00852   -0.01097
AFIX  43
H2BA  2    0.094320   -0.284640    0.803981    11.00000   -1.20000
AFIX   0
C3B   1    0.050079   -0.419020    0.758340    11.00000    0.02771    0.02171 =
         0.03084    0.00254   -0.00985   -0.01093
C4B   1   -0.015140   -0.459245    0.854603    11.00000    0.04568    0.03435 =
         0.03431    0.00625   -0.01184   -0.02190
AFIX  43
H4BA  2   -0.028216   -0.420162    0.912912    11.00000   -1.20000
AFIX   0
C5B   1   -0.059657   -0.553892    0.864715    11.00000    0.04813    0.03696 =
         0.04416    0.01475   -0.01578   -0.02608
AFIX  43
H5BA  2   -0.103689   -0.579982    0.929847    11.00000   -1.20000
AFIX   0
C6B   1   -0.040431   -0.612911    0.778791    11.00000    0.03662    0.02320 =
         0.06048    0.00957   -0.01869   -0.01672
AFIX  43
H6BA  2   -0.069021   -0.679482    0.786686    11.00000   -1.20000
AFIX   0
C7B   1    0.018629   -0.575440    0.684774    11.00000    0.03103    0.02116 =
         0.04945   -0.00268   -0.01430   -0.01015
AFIX  43
H7BA  2    0.029900   -0.615699    0.627545    11.00000   -1.20000
AFIX   0
C8B   1    0.063741   -0.476317    0.671383    11.00000    0.02291    0.01861 =
         0.03756   -0.00143   -0.00979   -0.00645
C9B   1    0.123182   -0.433308    0.575364    11.00000    0.02967    0.02377 =
         0.03167   -0.00790   -0.00647   -0.00829
AFIX  43
H9BA  2    0.130884   -0.470133    0.516585    11.00000   -1.20000
AFIX   0
C10B  1    0.169843   -0.339596    0.565509    11.00000    0.02883    0.02317 =
         0.02577   -0.00399   -0.00493   -0.00880
AFIX  43
H10B  2    0.208084   -0.311555    0.500068    11.00000   -1.20000
AFIX   0
C11B  1    0.221662   -0.183531    0.633037    11.00000    0.02493    0.01937 =
         0.02377   -0.00108   -0.00523   -0.00880
C12B  1    0.258859   -0.032948    0.718277    11.00000    0.02249    0.01751 =
         0.02589   -0.00019   -0.00725   -0.00768
C13B  1    0.347623    0.012486    0.634559    11.00000    0.02898    0.02234 =
         0.02343   -0.00135   -0.00407   -0.01240
AFIX  43
H13B  2    0.377276   -0.019308    0.570463    11.00000   -1.20000
AFIX   0
C14B  1    0.391688    0.104689    0.646568    11.00000    0.02869    0.02369 =
         0.02765    0.00068   -0.00403   -0.01281
AFIX  43
H14B  2    0.453595    0.134550    0.589383    11.00000   -1.20000
AFIX   0
C15B  1    0.265466    0.110740    0.814803    11.00000    0.03204    0.02442 =
         0.02798   -0.00595   -0.00148   -0.01335
AFIX  43
H15B  2    0.236348    0.145005    0.877658    11.00000   -1.20000
AFIX   0
C16B  1    0.217002    0.018742    0.810459    11.00000    0.03141    0.02549 =
         0.02524   -0.00134   -0.00071   -0.01446
AFIX  43
H16B  2    0.155950   -0.009388    0.869186    11.00000   -1.20000
HKLF       5
REM  ss-162Cu
REM R1 =  0.0470 for   8399 Fo > 4sig(Fo)  and  0.0518 for all   9408 data
REM    374 parameters refined using      0 restraints
END
WGHT      0.0899      0.2897
REM Highest difference peak  0.361,  deepest hole -0.304,  1-sigma level  0.056
Q1    1   0.6521  0.7732  0.8393  11.00000  0.05    0.36
Q2    1   0.7724  1.0453  0.8274  11.00000  0.05    0.35
Q3    1   0.6783  0.7233  0.6614  11.00000  0.05    0.33
Q4    1   0.1920 -0.2368  0.6457  11.00000  0.05    0.33
Q5    1   0.3189 -0.0166  0.6785  11.00000  0.05    0.31
Q6    1   0.7386  0.9348  0.7292  11.00000  0.05    0.30
Q7    1   0.2307 -0.0810  0.7122  11.00000  0.05    0.28
Q8    1   0.3881  0.0375  0.6518  11.00000  0.05    0.28
Q9    1   0.2182  0.0817  0.8030  11.00000  0.05    0.28
Q10   1   0.5416  0.5774  0.7252  11.00000  0.05    0.28
Q11   1   0.4200  0.7397  0.9665  11.00000  0.05    0.27
Q12   1   0.1747 -0.4014  0.5791  11.00000  0.05    0.27
Q13   1   0.8321  0.9999  0.6198  11.00000  0.05    0.27
Q14   1   0.7625  0.9432  0.8047  11.00000  0.05    0.26
Q15   1   0.2764 -0.0236  0.7656  11.00000  0.05    0.25
Q16   1   0.5171  0.4973  0.6823  11.00000  0.05    0.25
Q17   1   0.1387  0.8628  0.9761  11.00000  0.05    0.25
Q18   1   0.7455  0.8846  0.9663  11.00000  0.05    0.25
Q19   1   0.4702  0.5144  0.7799  11.00000  0.05    0.25
Q20   1  -0.0347  0.7945  0.9602  11.00000  0.05    0.24
;
data_global
_journal_date_recd_electronic     2012-09-01
_journal_date_accepted     2012-09-19
_journal_name_full     'Acta Crystallographica, Section E'
_journal_year     2012
_journal_volume     68
_journal_issue     10
_journal_page_first     o3002
_journal_page_last     o3002
_journal_paper_category     QO
_journal_paper_doi     10.1107/S1600536812039864
_journal_coeditor_code     XU5617
_publ_contact_author_name     'Sohail Saeed'
_publ_contact_author_address
;
Department of Chemistry, Research Complex, Allama Iqbal Open University,
Islamabad 44000, Pakistan
;
_publ_contact_author_email     'sohail262001@yahoo.com'
_publ_contact_author_fax     '0092-5109250081'
_publ_contact_author_phone     '0092-5109250081'
_publ_section_title
;
4-(Naphthalene-2-carboxamido)pyridin-1-ium
thiocyanate--<i>N</i>-(pyridin-4-yl)naphthalene-2-carboxamide (1/1)
;
loop_
    _publ_author_name
    _publ_author_footnote
    _publ_author_address
    'Saeed, Sohail' ?
;
Department of Chemistry, Research Complex, Allama Iqbal Open University,
Islamabad 44000, Pakistan
;
    'Rashid, Naghmana' .
;
Department of Chemistry, Research Complex, Allama Iqbal Open University,
Islamabad 44000, Pakistan
;
    'Butcher, Ray J.' .
;
Department of Chemistry
Howard University
525 College Street NW
Washington
DC 20059
USA
;
    '\"Ozt\"urk Yildirim, Sema' .
;
Department of Chemistry
Howard University
525 College Street NW
Washington
DC 20059
USA
Department of Physics,
Faculty of Sciences,
Erciyes University,
38039 Kayseri,
Turkey
;
    'Hussain, Rizwan' .
;
National Engineering & Scientific Commission,
PO Box 2801,
Islamabad,
Pakistan
;
