# Supplementary material for: 4-(Naphthalene-2-carboxamido)­pyridin-1-ium thio­cyanate–N-(pyridin-4-yl)naphthalene-2-carboxamide (1/1)
Source: Acta Crystallogr Sect E Struct Rep Online. 2012 Sep 26;68(Pt 10):o3002. doi: 10.1107/S1600536812039864 (PMC3470361; doi:10.1107/S1600536812039864)
Supplement: Supplementary file 2 [file e-68-o3002-Isup2.hkl]

# 
# h,k,l, Fc-squared, Fo-squared, sigma(Fo-squared) and status flag 
# 
data_I
_shelx_title ' ss-162Cu' 
_shelx_refln_list_code          4 
_shelx_F_calc_maximum      135.31 
_exptl_crystal_F_000       580.00 
_reflns_d_resolution_high  0.7944 
 
loop_ 
 _symmetry_equiv_pos_as_xyz 
 'x, y, z' 
 '-x, -y, -z' 
 
_cell_length_a     8.2667 
_cell_length_b    12.9008 
_cell_length_c    13.5579 
_cell_angle_alpha  84.047 
_cell_angle_beta   77.566 
_cell_angle_gamma  71.684 
 
_shelx_F_squared_multiplier     1.000 
 
loop_ 
 _refln_index_h 
 _refln_index_k 
 _refln_index_l 
 _refln_F_squared_calc 
 _refln_F_squared_meas 
 _refln_F_squared_sigma 
 _refln_observed_status 
   0   0   1     1255.67     1243.83      4.33 o 
   0   0   2    13822.38    13517.69     81.96 o 
   0   0   3     2884.68     2940.83     19.38 o 
   0   0   4      227.00      225.52      2.26 o 
   0   0   5      664.47      640.99      5.15 o 
   0   0   6        6.82        3.55      0.45 o 
   0   0   7      457.79      474.46      5.49 o 
   0   0   8        0.08       -0.61      0.79 o 
   0   0   9       44.75       40.03      2.03 o 
   0   0  10      823.19      889.22      4.86 o 
   0   0  11      193.98      199.14      2.50 o 
   0   0  12        2.52        2.38      0.74 o 
   0   0  13      879.76      895.97      6.41 o 
   0   0  14        1.00        0.77      0.67 o 
   0   0  15       53.76       51.13      2.00 o 
   0   0  16       12.83       17.48      1.04 o 
   0  -1  16       13.69       19.42      1.09 o 
   0  -1  15       30.14       37.33      1.78 o 
   0  -1  14       63.83       64.69      1.50 o 
   0  -1  13        2.97        0.88      0.91 o 
   0  -1  12      515.49      533.45      4.99 o 
   0  -1  11       79.29       76.56      1.65 o 
   0  -1  10     2132.88     2118.43     12.22 o 
   0  -1   9      357.51      369.37      5.81 o 
   0  -1   8      188.89      209.12      4.12 o 
   0  -1   7      405.32      445.14      5.45 o 
   0  -1   6      124.40      110.28      2.56 o 
   0  -1   5     3647.16     3888.81     12.91 o 
   0   1  -4      303.74      397.30      2.01 o 
   0  -1   3     3820.22     4352.48     12.05 o 
   0  -1   2     2732.99     2904.43      6.43 o 
   0  -1   1     2744.88     2972.51     19.23 o 
   0  -1   0       12.72       16.39      0.40 o 
   0   1   1      811.06      924.90      3.55 o 
   0  -1  -1     2084.09     2128.31     10.20 o 
   0  -1  -2     3158.80     3082.18      6.59 o 
   0  -1  -3     3286.80     4027.37     11.69 o 
   0  -1  -4      205.13      220.16      2.67 o 
   0   1   5     3423.31     4033.77      8.10 o 
   0  -1  -6      123.20       99.07      2.36 o 
   0  -1  -7      441.27      456.28      5.32 o 
   0   1   8      197.77      201.89      3.92 o 
   0   1   9      479.71      440.22      8.47 o 
   0   1  10     1184.48     1185.15      7.38 o 
   0   1  11       58.96       62.78      1.58 o 
   0   1  12      764.52      728.02      5.90 o 
   0   1  13        3.35        1.55      0.98 o 
   0   1  14       69.01       65.88      2.69 o 
   0   1  15       39.19       50.02      2.13 o 
   0   1  16       19.02       23.71      1.34 o 
   0  -2  15       80.04       83.20      1.56 o 
   0  -2  14      247.14      244.61      3.03 o 
   0  -2  13       44.14       43.45      1.29 o 
   0  -2  12      120.19      128.66      2.51 o 
   0  -2  11      496.80      485.75      4.72 o 
   0  -2  10      386.62      408.42      3.47 o 
   0  -2   9        2.40        2.67      1.18 o 
   0  -2   8        1.69       -0.37      0.94 o 
   0  -2   7      201.59      202.99      3.79 o 
   0  -2   6      117.87      131.39      2.29 o 
   0  -2   5      882.41      891.92      5.50 o 
   0  -2   4     1257.44     1243.05      6.06 o 
   0  -2   3      783.51      822.04      4.54 o 
   0  -2   2     3056.56     3038.24      9.88 o 
   0  -2   1        6.96       17.82      0.45 o 
   0  -2   0     1359.22     1277.34      4.32 o 
   0  -2  -1      175.11      199.46      1.79 o 
   0  -2  -2     3215.57     3460.75     28.88 o 
   0   2   3     1198.17     1190.53      3.84 o 
   0  -2  -4     1992.37     2072.61      6.41 o 
   0   2   5      265.09      229.39      3.04 o 
   0   2   6        0.53        4.16      0.62 o 
   0   2   7        3.11        2.42      0.63 o 
   0  -2  -8       14.22       15.03      1.15 o 
   0   2   9      110.96       88.43      3.85 o 
   0   2  10       45.27       52.18      1.47 o 
   0   2  11      153.93      140.84      2.63 o 
   0   2  12       46.57       41.09      1.59 o 
   0   2  13        4.03        4.57      1.21 o 
   0   2  14       12.94       11.28      1.36 o 
   0   2  15        2.30        4.42      0.98 o 
   0   2  16        7.96        9.82      0.92 o 
   0  -3  15        0.16        3.65      0.70 o 
   0  -3  14        5.94        6.55      0.69 o 
   0  -3  13      108.66      113.99      2.36 o 
   0  -3  12       91.50       96.09      2.17 o 
   0  -3  11        0.06        1.39      0.74 o 
   0  -3  10       17.65       10.52      0.69 o 
   0  -3   9      104.45      113.46      3.38 o 
   0  -3   8        2.95        6.92      1.14 o 
   0  -3   7     1542.49     1595.13     10.66 o 
   0  -3   6     2527.95     2658.15     11.22 o 
   0  -3   5      500.78      663.59      5.28 o 
   0  -3   4      649.52      598.87      4.66 o 
   0  -3   3      249.97      250.04      2.80 o 
   0  -3   2      588.46      539.38      2.97 o 
   0  -3   1     1283.40     1298.42      5.16 o 
   0  -3   0       15.77       14.90      0.74 o 
   0  -3  -1      561.90      600.90      3.76 o 
   0   3   2        1.07        0.98      0.24 o 
   0  -3  -3       41.05       54.08      1.19 o 
   0   3   4      156.02      177.32      2.37 o 
   0  -3  -5     2245.00     2528.52      9.87 o 
   0   3   6      368.52      422.63      4.48 o 
   0  -3  -7      695.61      822.86      6.75 o 
   0  -3  -8      233.62      276.65      4.21 o 
   0   3   9       68.54       81.72      3.77 o 
   0   3  10        2.10        1.25      0.71 o 
   0   3  11       26.52       25.50      1.36 o 
   0   3  12      121.93      108.59      3.37 o 
   0   3  13        0.66        0.87      0.97 o 
   0   3  14       13.97       13.08      1.36 o 
   0   3  15        3.11        3.05      0.93 o 
   0   3  16       16.81       18.50      1.04 o 
   0  -4  15       17.46       21.37      0.89 o 
   0  -4  14      123.23      126.16      2.17 o 
   0  -4  13       80.60       77.48      1.94 o 
   0  -4  12      102.99       99.93      2.29 o 
   0  -4  11      197.23      183.67      2.97 o 
   0  -4  10        1.24        2.42      0.66 o 
   0  -4   9      141.93      141.13      2.04 o 
   0  -4   8        0.58        0.50      1.21 o 
   0  -4   7       45.20       34.91      1.83 o 
   0  -4   6      278.97      349.86      3.73 o 
   0  -4   5      880.87      918.92      6.71 o 
   0  -4   4      206.08      210.93      3.04 o 
   0  -4   3      562.11      585.61      3.01 o 
   0  -4   2      248.06      259.76      2.28 o 
   0  -4   1      428.98      411.78      3.47 o 
   0  -4   0     1041.17     1029.55      5.69 o 
   0  -4  -1      852.56      825.61      5.20 o 
   0  -4  -2      458.66      450.29      3.89 o 
   0  -4  -3      286.76      292.47      3.14 o 
   0   4   4      903.63     1099.99      5.59 o 
   0  -4  -5        2.91        9.77      0.83 o 
   0  -4  -6     1330.28     1615.93      8.77 o 
   0  -4  -7       24.32       36.54      1.61 o 
   0  -4  -8      112.49      122.00      4.34 o 
   0  -4  -9       62.89       82.77      3.77 o 
   0   4  10       89.64       76.38      2.73 o 
   0   4  11        0.86        0.17      1.10 o 
   0   4  12       11.14        8.96      1.27 o 
   0   4  13      129.23      120.11      3.35 o 
   0   4  14       19.49       18.52      1.45 o 
   0   4  15        6.24        5.13      0.92 o 
   0   4  16       11.07       12.51      0.82 o 
   0  -5  14       90.19      101.18      1.84 o 
   0  -5  13      163.10      151.79      2.52 o 
   0  -5  12       65.82       55.05      1.76 o 
   0  -5  11       12.39        7.74      0.98 o 
   0  -5  10       20.86       16.12      1.15 o 
   0  -5   9       63.32       65.13      2.14 o 
   0  -5   8      108.29      111.07      4.77 o 
   0  -5   7        2.36        4.22      1.23 o 
   0  -5   6       21.78       16.29      1.04 o 
   0  -5   5        0.16        0.77      0.64 o 
   0  -5   4      600.94      622.70      5.50 o 
   0  -5   3      239.47      322.76      3.64 o 
   0  -5   2      410.01      412.53      3.75 o 
   0  -5   1      176.32      176.44      2.63 o 
   0  -5   0       36.21       33.76      1.30 o 
   0  -5  -1        1.28        2.84      0.68 o 
   0  -5  -2        3.36        4.30      0.71 o 
   0  -5  -3      967.08     1050.65      6.76 o 
   0  -5  -4       14.00       23.01      1.13 o 
   0  -5  -5      282.48      286.39      6.14 o 
   0  -5  -6        2.63        3.17      1.29 o 
   0  -5  -7      314.52      333.92      7.21 o 
   0  -5  -8        7.81        7.54      1.93 o 
   0  -5  -9       26.22       26.06      1.46 o 
   0   5  10       13.58       14.57      1.48 o 
   0   5  11        2.02        0.74      1.12 o 
   0   5  12       48.75       42.56      2.15 o 
   0   5  13        3.55        3.92      1.02 o 
   0   5  14       17.67       20.93      1.45 o 
   0   5  15       61.50       67.57      1.89 o 
   0  -6  14       22.95       24.63      0.97 o 
   0  -6  13        2.32       -0.73      0.73 o 
   0  -6  12       36.91       33.68      1.42 o 
   0  -6  11      416.50      347.73      3.97 o 
   0  -6  10       36.90       29.53      1.36 o 
   0  -6   9        7.57       10.54      1.26 o 
   0  -6   8      183.15      192.07      2.75 o 
   0  -6   7      144.44      158.17      3.65 o 
   0  -6   6       62.13       81.87      2.62 o 
   0  -6   5       63.52       59.89      2.09 o 
   0  -6   4       95.63       85.58      2.33 o 
   0  -6   3       61.57       56.19      2.93 o 
   0  -6   2      111.32      117.16      2.29 o 
   0  -6   1      126.51      142.87      2.68 o 
   0  -6   0     1033.68     1105.86      7.48 o 
   0  -6  -1      342.81      378.89      4.49 o 
   0  -6  -2      118.10      130.12      2.72 o 
   0  -6  -3       30.41       41.30      1.63 o 
   0  -6  -4      131.77      127.78      2.66 o 
   0  -6  -5        1.32        0.53      1.31 o 
   0  -6  -6      113.83      111.26      4.40 o 
   0  -6  -7       47.39       58.09      3.32 o 
   0  -6  -8       16.95       15.70      2.20 o 
   0   6   9       27.35       25.13      1.18 o 
   0   6  10      377.56      369.66      5.67 o 
   0   6  11       34.64       26.03      1.73 o 
   0   6  12       31.82       36.11      1.92 o 
   0   6  13      121.90      110.29      2.87 o 
   0   6  14       25.30       29.18      1.47 o 
   0   6  15        7.24        6.00      0.67 o 
   0  -7  14       33.17       38.33      1.39 o 
   0  -7  13        2.24        1.19      0.65 o 
   0  -7  12        0.22       -0.38      0.74 o 
   0  -7  11        0.15       -0.13      0.75 o 
   0  -7  10       49.61       41.41      1.49 o 
   0  -7   9        0.65        0.00      0.82 o 
   0  -7   8        0.22        0.34      0.86 o 
   0  -7   7      155.68      154.37      2.47 o 
   0  -7   6       37.68       29.95      2.58 o 
   0  -7   5       27.47       30.57      2.59 o 
   0  -7   4        8.76        8.05      1.61 o 
   0  -7   3      109.07       96.41      4.01 o 
   0  -7   2      258.48      280.53      6.49 o 
   0  -7   1      248.76      270.39      3.99 o 
   0  -7   0      101.46       98.18      2.54 o 
   0  -7  -1      525.54      572.93      6.02 o 
   0  -7  -2      113.47      142.43      3.09 o 
   0  -7  -3      440.59      433.45      5.29 o 
   0  -7  -4        0.36        0.38      1.00 o 
   0  -7  -5       95.22       91.68      4.06 o 
   0  -7  -6      128.03      136.13      5.07 o 
   0  -7  -7      356.05      338.40      4.37 o 
   0  -7  -8        9.18        4.61      1.11 o 
   0   7   9      119.26      102.04      2.97 o 
   0   7  10      208.31      203.59      2.90 o 
   0   7  11        3.07        1.61      1.13 o 
   0   7  12       61.94       60.06      2.18 o 
   0   7  13        2.49        2.54      0.65 o 
   0   7  14        3.97        4.18      0.80 o 
   0  -8  13       27.46       24.73      0.85 o 
   0  -8  12        4.65        2.51      0.75 o 
   0  -8  11      180.53      162.07      2.50 o 
   0  -8  10       73.30       65.96      1.42 o 
   0  -8   9        6.49        4.20      0.84 o 
   0  -8   8       75.83       88.76      2.03 o 
   0  -8   7       61.47       57.08      2.37 o 
   0  -8   6       32.92       27.38      1.22 o 
   0  -8   5       23.99       22.15      1.34 o 
   0  -8   4       22.35       14.90      2.22 o 
   0  -8   3      116.03      102.06      4.44 o 
   0  -8   2      203.88      191.46      5.83 o 
   0  -8   1      115.71      103.79      4.28 o 
   0  -8   0      295.73      285.30      4.56 o 
   0  -8  -1      118.90      118.03      3.04 o 
   0  -8  -2      383.55      375.21      5.34 o 
   0  -8  -3       34.49       31.89      1.69 o 
   0  -8  -4        7.69        5.89      1.53 o 
   0  -8  -5        0.17       -0.55      2.01 o 
   0   8   6       53.52       45.35      1.30 o 
   0  -8  -7      103.99      105.67      2.42 o 
   0   8   8      112.50       92.18      3.03 o 
   0   8   9       58.68       45.90      2.21 o 
   0   8  10      113.31       93.57      2.86 o 
   0   8  11      147.31      131.53      2.28 o 
   0   8  12        1.80        1.48      0.96 o 
   0   8  13        1.02        0.38      0.60 o 
   0  -9  12        1.17        0.47      0.82 o 
   0  -9  11        2.91        4.17      0.98 o 
   0  -9  10       33.97       30.87      1.21 o 
   0  -9   9      106.97      105.86      3.00 o 
   0  -9   8       14.90       12.98      1.49 o 
   0  -9   7       13.67       11.93      1.50 o 
   0  -9   6      602.55      577.06      4.92 o 
   0  -9   5       27.77       27.89      1.14 o 
   0  -9   4        2.69        3.79      1.07 o 
   0  -9   4       33.64       29.47      2.23 o 
   0  -9   3      173.86      172.54      3.19 o 
   0  -9   2      115.59      115.28      2.59 o 
   0  -9   1       52.55       50.59      3.34 o 
   0  -9   0        1.04        0.08      1.86 o 
   0  -9  -1       29.48       30.76      1.87 o 
   0  -9  -2       63.12       57.30      2.37 o 
   0   9   3        1.59        1.81      0.62 o 
   0  -9  -4       74.92       79.93      1.56 o 
   0   9   5       55.79       49.71      1.22 o 
   0   9   6     1246.23     1139.77      6.86 o 
   0   9   7       29.31       26.70      1.25 o 
   0   9   8       65.45       56.34      1.75 o 
   0   9   9      239.21      195.76      2.99 o 
   0   9  10        2.71        1.72      0.72 o 
   0   9  11        3.09        4.60      1.13 o 
   0   9  12       92.00       81.67      1.61 o 
   0   9  13       71.46       73.58      1.18 o 
   0 -10  11       18.21       18.35      1.11 o 
   0 -10  10        7.79        6.63      0.71 o 
   0 -10   9        8.35        6.63      1.11 o 
   0 -10   8       19.32       21.25      1.64 o 
   0 -10   7      322.52      302.35      5.20 o 
   0 -10   6        9.12       10.48      1.43 o 
   0 -10   5      247.98      244.94      4.81 o 
   0 -10   5      477.29      506.24      6.39 o 
   0 -10   4       83.08       79.13      2.83 o 
   0 -10   4      278.31      263.91      4.75 o 
   0  10  -3       38.50       36.69      1.40 o 
   0 -10   3       51.42       60.07      2.51 o 
   0  10  -2       19.56       21.53      1.12 o 
   0  10  -1      103.30       87.42      2.36 o 
   0 -10   0        5.96        6.96      0.85 o 
   0  10   1       97.56       86.68      1.77 o 
   0  10   2        3.70        4.10      1.07 o 
   0  10   2       61.00       75.05      3.03 o 
   0  10   3      383.69      345.50      3.87 o 
   0  10   3      394.54      354.98      5.74 o 
   0  10   4       23.30       20.74      1.13 o 
   0  10   4       44.66       45.38      2.51 o 
   0  10   5      351.96      322.22      3.79 o 
   0  10   5      398.04      364.05      6.02 o 
   0  10   6      413.39      368.99      4.03 o 
   0  10   6      550.94      519.99      7.13 o 
   0  10   7      618.35      600.61      5.01 o 
   0  10   7      623.41      582.09      7.55 o 
   0  10   8       56.39       57.89      1.62 o 
   0  10   8      235.29      240.34      4.96 o 
   0  10   9       21.23       17.60      1.11 o 
   0  10  10       14.35       12.95      1.43 o 
   0  10  11       56.15       51.03      1.94 o 
   0  10  12        0.02        1.02      0.52 o 
   0 -11  10       34.49       39.22      1.41 o 
   0 -11   9       43.97       46.73      1.35 o 
   0 -11   8      207.44      208.06      3.94 o 
   0 -11   7      157.17      165.95      3.78 o 
   0 -11   6       18.72       15.68      1.84 o 
   0 -11   5     1161.52     1271.39      7.09 o 
   0 -11   4      481.13      472.53      4.45 o 
   0 -11   3     1189.27     1157.43      6.89 o 
   0  11  -2      292.30      336.03      3.82 o 
   0  11  -1       43.71       44.68      1.65 o 
   0 -11   0       52.48       52.45      1.69 o 
   0  11   1       35.75       34.38      2.14 o 
   0  11   2       54.64       49.12      2.38 o 
   0  11   3      313.59      347.35      4.03 o 
   0  11   4     1455.94     1372.25      7.79 o 
   0  11   5      415.31      440.62      4.59 o 
   0  11   6      941.46     1002.20      6.57 o 
   0  11   7       12.98       13.36      0.97 o 
   0  11   8      183.31      202.12      3.55 o 
   0  11   8      214.09      199.07      4.18 o 
   0  11   9      153.63      173.83      3.76 o 
   0  11  10       24.45       30.48      1.82 o 
   0  11  11       55.34       60.85      1.35 o 
   0 -12   9      119.96      137.95      1.55 o 
   0 -12   8       32.29       34.24      1.10 o 
   0 -12   7       44.87       46.49      1.93 o 
   0 -12   6       69.03       68.26      2.39 o 
   0 -12   5      524.45      527.88      6.48 o 
   0 -12   4       11.58       11.62      1.46 o 
   0  12  -3       19.51       24.40      1.14 o 
   0  12  -2       12.29       10.89      0.91 o 
   0  12  -1      186.43      211.52      2.93 o 
   0  12   0       61.75       62.08      1.66 o 
   0  12   1      107.36       95.76      2.97 o 
   0  12   2      130.24      126.86      3.39 o 
   0  12   3       20.51       15.39      1.44 o 
   0  12   4       20.23       19.11      1.59 o 
   0  12   5       12.20       13.58      1.01 o 
   0  12   6      530.73      521.81      4.46 o 
   0  12   7       43.66       47.24      1.42 o 
   0  12   8       52.27       62.83      1.43 o 
   0  12   9       18.56       19.96      0.94 o 
   0  12  10      171.01      183.38      2.82 o 
   0 -13   7       52.03       58.49      1.17 o 
   0 -13   6        8.38       10.01      1.09 o 
   0 -13   5       24.31       28.30      1.55 o 
   0 -13   4       48.13       57.87      2.13 o 
   0 -13   3      106.03      129.41      3.08 o 
   0  13  -2       62.87       73.45      1.67 o 
   0 -13   1       25.12       31.09      1.21 o 
   0  13   0       57.67       60.17      2.28 o 
   0  13   1       59.17       58.35      2.31 o 
   0  13   2       36.28       39.30      1.97 o 
   0  13   3       47.30       45.86      2.08 o 
   0  13   4      107.99      119.34      3.06 o 
   0  13   5       72.37       84.43      2.53 o 
   0  13   6       25.49       28.29      1.55 o 
   0  13   7        7.88        8.71      0.83 o 
   0  13   8       31.30       24.52      1.69 o 
   0  13   9       42.10       53.31      1.46 o 
   0 -14   5        9.88       12.37      1.07 o 
   0 -14   4        9.77       10.86      1.14 o 
   0 -14   3        0.79        1.93      1.00 o 
   0  14  -2       28.93       29.75      1.32 o 
   0 -14   2       29.47       33.70      1.54 o 
   0  14  -1      240.38      264.22      3.77 o 
   0  14   0      174.51      185.04      3.35 o 
   0  14   1       98.20      100.99      2.66 o 
   0  14   2      215.43      228.29      3.78 o 
   0  14   3        0.98        1.83      0.89 o 
   0  14   4        0.55        0.02      1.08 o 
   0  14   5        0.38        0.98      0.66 o 
   0  14   6        2.74        4.26      0.69 o 
   0 -15   3       41.31       36.33      1.11 o 
   0  15   0        6.61        6.46      0.70 o 
   0  15   1       17.35       18.12      0.97 o 
   0  15   2       20.13       22.94      1.05 o 
   0  15   3       13.29       14.96      0.88 o 
   0  15   4      135.32      137.69      1.99 o 
  -1  14   5       23.05       21.81      0.93 o 
  -1  14   4        7.26        8.60      0.83 o 
  -1  14   3      122.24      138.61      2.48 o 
  -1  14   2       16.67       21.22      1.19 o 
  -1  14   1        4.92        8.28      0.91 o 
  -1  14   0      235.73      255.68      3.31 o 
  -1  14  -1        9.14       10.22      0.81 o 
   1 -14   3      119.69      116.73      2.26 o 
   1 -14   4       18.37       16.03      1.01 o 
   1 -14   5        8.19        7.44      0.72 o 
  -1  13   7        5.68        4.66      0.47 o 
  -1  13   6        5.70        5.27      0.58 o 
  -1  13   5        4.46        4.88      0.87 o 
  -1  13   4       12.42        9.83      1.13 o 
  -1  13   3       25.40       25.46      1.50 o 
  -1  13   2       33.51       35.58      1.76 o 
  -1  13   1        5.93        7.78      1.14 o 
  -1  13   0       13.67       15.00      1.33 o 
   1 -13   0       21.25       15.39      1.33 o 
  -1  13  -1       39.20       41.12      1.76 o 
   1 -13   1       42.49       38.42      1.90 o 
  -1  13  -2       14.18       15.12      0.80 o 
   1 -13   2       32.77       31.85      1.82 o 
   1 -13   3       26.42       29.30      1.46 o 
   1 -13   3       40.50       38.34      1.71 o 
   1 -13   4       29.86       32.59      1.50 o 
   1 -13   5        2.91        2.67      0.77 o 
   1 -13   6      120.92      124.69      2.39 o 
   1 -13   7       33.20       30.87      1.11 o 
  -1  12   9       47.22       48.96      1.48 o 
  -1  12   8      109.00      119.34      1.54 o 
  -1  12   7        1.17        1.82      0.56 o 
  -1  12   6        0.57        0.62      0.62 o 
  -1  12   5       57.28       56.28      1.51 o 
  -1  12   4       31.50       32.44      1.24 o 
  -1  12   3      205.71      204.87      4.11 o 
  -1  12   2       93.47       99.79      3.02 o 
  -1  12   1       32.58       33.02      1.93 o 
  -1  12   0        0.92        0.91      1.02 o 
  -1  12  -1       33.36       39.40      1.34 o 
   1 -12   2       12.48       11.57      0.87 o 
   1 -12   2       64.33       67.25      2.62 o 
  -1  12  -3       51.17       56.87      1.50 o 
   1 -12   3      165.28      181.79      3.85 o 
   1 -12   4       17.89       16.37      1.51 o 
   1 -12   4       35.36       32.91      1.98 o 
   1 -12   5       96.72       95.59      1.86 o 
   1 -12   6       18.34       21.90      1.47 o 
   1 -12   7       17.22       15.27      0.85 o 
   1 -12   8       41.82       36.61      1.31 o 
   1 -12   9       51.49       44.77      1.28 o 
  -1  11  11       21.99       23.21      0.93 o 
  -1  11  10       56.18       59.59      1.14 o 
  -1  11   9       44.21       44.02      1.78 o 
  -1  11   8       23.29       22.20      0.82 o 
  -1  11   7      430.22      436.13      3.94 o 
  -1  11   6       23.85       20.23      1.16 o 
  -1  11   5      946.93      923.10      6.27 o 
  -1  11   4      397.26      384.62      5.77 o 
  -1  11   3      480.76      449.80      6.32 o 
  -1  11   2      153.96      138.28      3.59 o 
  -1  11   1       11.70       11.22      1.42 o 
  -1  11   0        9.81        8.26      1.24 o 
  -1  11  -1       25.78       31.07      1.29 o 
   1 -11   2        2.66        4.37      0.79 o 
   1 -11   3      287.85      300.88      3.47 o 
   1 -11   3      554.53      627.10      7.35 o 
   1 -11   4      219.67      213.24      4.38 o 
   1 -11   4      440.03      491.74      6.48 o 
   1 -11   5      871.21      833.82      8.44 o 
   1 -11   5     1396.47     1465.59     10.66 o 
   1 -11   6      165.42      159.75      2.53 o 
   1 -11   7      564.82      542.94      6.40 o 
   1 -11   8       77.47       69.16      1.55 o 
   1 -11   9       71.84       66.30      2.00 o 
   1 -11  10        2.03        1.26      0.69 o 
  -1  10  11        1.40        1.24      0.56 o 
  -1  10  10        0.05        0.69      0.61 o 
  -1  10   9       63.34       63.76      2.52 o 
  -1  10   8       32.08       27.24      1.56 o 
  -1  10   8       32.25       29.28      2.11 o 
  -1  10   7       32.51       43.05      1.98 o 
  -1  10   7      321.20      317.68      5.42 o 
  -1  10   6      596.85      574.53      6.83 o 
  -1  10   6      706.74      760.25      8.50 o 
  -1  10   5        5.82        9.32      1.26 o 
  -1  10   5       96.37       89.98      3.17 o 
  -1  10   4        0.13        2.65      1.14 o 
  -1  10   4        7.54        4.49      1.43 o 
  -1  10   3      160.81      147.69      3.72 o 
  -1  10   3      187.41      204.75      4.66 o 
  -1  10   2       11.81       10.84      1.36 o 
  -1  10   1       46.80       40.25      2.05 o 
  -1  10   0       36.80       33.74      1.96 o 
  -1  10  -1       64.04       66.53      1.76 o 
  -1  10  -2       45.37       46.29      1.51 o 
   1 -10   3       47.97       50.00      1.58 o 
   1 -10   4       13.42       11.92      1.29 o 
   1 -10   5      166.47      159.02      3.01 o 
   1 -10   6      529.18      520.74      4.81 o 
   1 -10   7      538.48      506.68      6.72 o 
   1 -10   8       18.10       14.48      1.71 o 
   1 -10   9       99.45       91.12      1.74 o 
   1 -10  10        0.62       -0.28      1.18 o 
   1 -10  11       42.17       42.11      1.52 o 
  -1   9  12       44.82       50.21      1.62 o 
  -1   9  11       41.04       43.02      1.28 o 
  -1   9  10       81.98       80.43      1.87 o 
  -1   9   9      200.69      202.91      4.18 o 
  -1   9   8        7.34        7.28      1.03 o 
  -1   9   7      238.03      232.23      3.36 o 
  -1   9   6       80.10       78.15      1.68 o 
  -1   9   5      230.60      223.96      2.66 o 
  -1   9   4       12.09       11.59      0.84 o 
  -1   9   3       24.19       23.16      1.28 o 
   1  -9  -2        5.60        5.64      0.84 o 
  -1   9   1      238.06      334.51      5.59 o 
  -1   9   0      120.22      134.15      2.87 o 
  -1   9  -1      395.11      466.88      5.08 o 
   1  -9   2        5.45        5.10      0.94 o 
   1  -9   3       43.04       54.23      1.59 o 
   1  -9   4        7.65       12.07      0.95 o 
   1  -9   5      216.85      208.67      3.11 o 
   1  -9   6       51.13       49.52      1.65 o 
   1  -9   7      164.55      158.04      2.72 o 
   1  -9   8       11.47       10.83      1.45 o 
   1  -9   9      267.61      295.00      3.27 o 
   1  -9  10      115.09      110.97      2.83 o 
   1  -9  11       24.74       25.55      1.54 o 
   1  -9  12       26.84       29.46      1.37 o 
  -1   8  13       92.55       78.91      1.54 o 
  -1   8  12        9.99        8.87      0.57 o 
  -1   8  11       61.09       56.63      1.22 o 
  -1   8  10      176.44      160.54      3.66 o 
  -1   8   9       61.70       63.72      2.56 o 
  -1   8   8       28.26       29.20      1.34 o 
  -1   8   7       95.63       97.13      2.11 o 
  -1   8   6       58.95       53.10      1.46 o 
  -1   8   5       38.37       34.99      1.02 o 
  -1   8   4        2.62        2.01      0.58 o 
   1  -8  -3      148.35      144.75      3.59 o 
   1  -8  -2       15.42        8.57      1.30 o 
   1  -8  -1       93.87      102.08      3.00 o 
   1  -8   0     1844.52     2038.63     12.69 o 
   1  -8   1      168.15      173.27      5.76 o 
   1  -8   2       18.23        7.10      1.74 o 
   1  -8   3      193.18      192.71      6.29 o 
   1  -8   4        1.66        0.79      1.01 o 
   1  -8   5       69.08       62.79      1.57 o 
   1  -8   6      106.03       92.51      2.08 o 
   1  -8   7      165.82      146.32      2.60 o 
   1  -8   8       44.34       37.71      2.05 o 
   1  -8   9      101.91       90.96      2.90 o 
   1  -8  10      119.83      123.06      3.10 o 
   1  -8  11       35.92       32.87      1.84 o 
   1  -8  12       14.63       12.39      1.24 o 
   1  -8  13       52.82       56.69      1.67 o 
  -1   7  12       81.28       99.10      1.55 o 
  -1   7  11       38.69       36.47      1.40 o 
  -1   7  10       11.82       12.55      1.79 o 
  -1   7   9       18.61       24.49      1.97 o 
  -1   7   8       54.72       50.43      2.28 o 
   1  -7  -7        7.19        6.18      1.28 o 
   1  -7  -6       42.94       49.14      1.58 o 
   1  -7  -5      390.50      439.34      9.30 o 
   1  -7  -4       59.77       54.44      3.62 o 
   1  -7  -3      187.00      193.47      3.92 o 
   1  -7  -2      759.28      803.36      7.72 o 
   1  -7  -1     2771.95     3173.63     15.04 o 
   1  -7   0       99.36      124.57      3.11 o 
   1  -7   1     2259.33     2634.20     13.06 o 
   1  -7   2     1152.53     1235.35     14.22 o 
   1  -7   3      315.33      352.54      7.91 o 
   1  -7   4       78.81       78.69      4.09 o 
   1  -7   5      268.51      296.55      7.45 o 
   1  -7   6       68.50       60.58      2.06 o 
   1  -7   7        6.73        4.49      0.95 o 
   1  -7   8       33.55       31.73      2.07 o 
   1  -7   9       25.09       23.70      1.87 o 
   1  -7  10        6.61        7.15      1.18 o 
   1  -7  11       26.35       20.33      1.28 o 
   1  -7  12      142.59      157.32      2.50 o 
   1  -7  13        6.13        8.04      1.19 o 
   1  -7  14        6.58        9.07      0.85 o 
  -1   6  14       49.63       38.58      1.19 o 
  -1   6  13        2.68        6.18      0.94 o 
  -1   6  12       33.45       34.44      1.23 o 
  -1   6  11      372.72      331.60      3.65 o 
  -1   6  10        1.76       -0.85      1.42 o 
  -1   6   9       11.85       15.94      1.51 o 
   1  -6  -8      268.20      263.19      3.90 o 
  -1   6   7       73.95       71.05      2.09 o 
   1  -6  -6       23.59       35.30      2.77 o 
   1  -6  -5      143.88      144.38      5.15 o 
   1  -6  -4      125.86      145.85      3.09 o 
   1  -6  -3       50.80       51.53      1.94 o 
   1  -6  -2        2.46        4.03      0.86 o 
   1  -6  -1       64.93       70.54      2.14 o 
   1  -6   0        8.94       10.78      1.06 o 
   1  -6   1        1.17        2.02      0.78 o 
   1  -6   2      304.63      316.38      4.01 o 
   1  -6   3       40.48       29.90      2.29 o 
   1  -6   4       45.94       40.79      2.77 o 
   1  -6   5       90.51       98.43      4.06 o 
   1  -6   6      285.51      271.90      6.69 o 
   1  -6   7       68.86       58.50      3.34 o 
   1  -6   7      109.87      101.53      2.97 o 
   1  -6   8        0.27        0.18      0.97 o 
   1  -6   9      195.02      180.83      2.76 o 
   1  -6  10        0.41       -1.23      1.23 o 
   1  -6  11       82.95       81.46      2.07 o 
   1  -6  12       24.43       23.67      1.29 o 
   1  -6  13        0.38        2.80      0.77 o 
   1  -6  14        3.70        2.50      0.85 o 
  -1   5  14      110.03      111.39      2.38 o 
  -1   5  13       98.89       92.98      1.75 o 
  -1   5  12      118.85      116.39      2.17 o 
  -1   5  11       48.33       41.65      1.21 o 
  -1   5  10        0.09        0.91      1.21 o 
  -1   5   9       15.48       14.86      1.32 o 
   1  -5  -8       18.98       25.65      2.52 o 
   1  -5  -7       85.08      106.06      4.55 o 
   1  -5  -6      103.38      140.44      4.97 o 
   1  -5  -5      377.80      402.71      7.87 o 
   1  -5  -4      876.58      981.69      7.04 o 
   1  -5  -3      153.09      186.98      3.16 o 
   1  -5  -2      502.68      512.14      5.13 o 
   1  -5  -1      359.70      372.21      4.34 o 
   1  -5   0      179.42      174.20      2.93 o 
   1  -5   1      105.76      101.57      2.21 o 
   1  -5   2      207.86      199.49      2.91 o 
   1  -5   3      703.07      739.01      5.42 o 
   1  -5   4       62.66       62.33      1.67 o 
   1  -5   5        6.71        8.25      0.84 o 
   1  -5   6      813.78      882.81      7.43 o 
   1  -5   7        2.44        2.13      1.07 o 
   1  -5   8       60.42       68.73      3.62 o 
   1  -5   9       30.75       33.31      1.64 o 
   1  -5  10        7.89        9.71      1.54 o 
   1  -5  11        5.08        2.40      0.93 o 
   1  -5  12       68.01       58.70      1.82 o 
   1  -5  13        0.39        0.72      0.80 o 
   1  -5  14       14.90       16.64      1.00 o 
   1  -5  15        0.12        0.76      0.71 o 
  -1   4  15        3.33        3.52      0.72 o 
  -1   4  14       25.42       23.53      1.41 o 
  -1   4  13        4.24        2.28      0.72 o 
  -1   4  12       28.70       23.54      1.20 o 
  -1   4  11       61.64       61.55      1.78 o 
  -1   4  10        4.01        3.52      1.18 o 
   1  -4  -9      213.69      222.44      3.57 o 
   1  -4  -8       78.91       83.78      3.93 o 
   1  -4  -7      317.65      329.98      7.33 o 
   1  -4  -6      147.22      166.47      4.99 o 
   1  -4  -5      258.18      269.41      6.05 o 
   1  -4  -4       14.21       24.84      0.97 o 
   1  -4  -3      290.52      317.33      2.87 o 
   1  -4  -2      632.02      670.20      4.17 o 
   1  -4  -1       17.50       20.11      1.07 o 
   1  -4   0      501.28      508.38      4.46 o 
   1  -4   1      146.04      157.85      2.46 o 
   1  -4   2       81.94      103.11      1.47 o 
   1  -4   3      150.51      168.00      1.69 o 
   1  -4   4      661.88      675.66      5.56 o 
   1  -4   5      100.79      113.27      2.06 o 
   1  -4   6      529.70      636.96      6.28 o 
   1  -4   7      211.79      242.64      4.00 o 
   1  -4   8       82.03       83.13      2.72 o 
   1  -4   9        3.53        6.85      1.10 o 
   1  -4  10       94.67       85.51      1.87 o 
   1  -4  11        5.22        2.58      0.94 o 
   1  -4  12       57.77       66.90      1.95 o 
   1  -4  13       16.40       14.51      1.14 o 
   1  -4  14       27.48       31.22      1.27 o 
   1  -4  15        2.11        1.47      0.85 o 
  -1   3  15        4.48        3.54      0.81 o 
  -1   3  14       21.92       25.21      1.57 o 
  -1   3  13        9.27        9.78      0.86 o 
  -1   3  12       79.85       79.26      1.93 o 
  -1   3  11      479.46      482.67      4.59 o 
  -1   3  10       38.10       33.01      1.36 o 
  -1   3   9       14.42       13.41      1.37 o 
   1  -3  -8       62.28       69.80      3.46 o 
   1  -3  -7       97.32      137.70      4.49 o 
   1  -3  -6      706.83      876.83      6.98 o 
   1  -3  -5     1203.88     1447.04      8.16 o 
  -1   3   4      265.44      316.53      2.93 o 
   1  -3  -3      199.01      211.05      2.66 o 
   1  -3  -2      234.86      257.51      3.74 o 
   1  -3  -1      163.91      182.64      3.25 o 
   1  -3   0      196.02      205.50      1.63 o 
   1  -3   1      100.42      101.06      1.48 o 
   1  -3   2      209.73      215.01      2.10 o 
   1  -3   3       82.25       99.27      1.18 o 
   1  -3   4      385.80      391.82      3.97 o 
   1  -3   5        8.64        7.46      0.72 o 
   1  -3   6      333.61      371.42      4.74 o 
   1  -3   7      476.05      490.16      5.89 o 
   1  -3   8        2.15        2.83      1.05 o 
   1  -3   9       85.65       73.21      3.83 o 
   1  -3  10       35.05       26.63      1.17 o 
   1  -3  11      146.15      142.70      2.71 o 
   1  -3  12       48.40       47.59      1.74 o 
   1  -3  13        9.83        8.84      1.09 o 
   1  -3  14       70.32       63.26      1.75 o 
   1  -3  15        0.47        0.53      0.92 o 
  -1   2  16        4.00        4.52      0.61 o 
  -1   2  15        3.09        4.08      0.88 o 
  -1   2  14        0.27        1.11      0.95 o 
  -1   2  13       53.32       53.93      1.55 o 
  -1   2  12       80.09       83.27      2.00 o 
  -1   2  11      861.61      847.11      6.04 o 
  -1   2  10        3.98        2.08      0.72 o 
   1  -2  -8       87.76       86.97      2.61 o 
  -1   2   7      212.55      235.34      3.89 o 
  -1   2   6      489.58      524.22      5.36 o 
   1  -2  -5        1.01        2.47      0.49 o 
   1  -2  -4      222.93      283.09      2.75 o 
   1  -2  -3      284.09      295.43      2.55 o 
   1  -2  -2       26.91       17.18      0.63 o 
  -1   2   1       95.56      134.24      1.07 o 
   1  -2   0       83.92       99.19      2.20 o 
   1  -2   1      396.86      379.35      2.58 o 
   1  -2   2     1937.33     2028.99      6.18 o 
   1  -2   3      718.76      726.25      4.49 o 
   1  -2   4       79.93       76.49      1.39 o 
   1  -2   5        1.57        0.62      0.49 o 
   1  -2   6       28.31       32.69      1.11 o 
   1  -2   7        2.77        1.72      0.79 o 
   1  -2   8       25.63       22.15      1.59 o 
   1  -2   9       20.33       22.77      2.36 o 
   1  -2  10        2.34        1.87      0.74 o 
   1  -2  11      633.67      608.00      5.33 o 
   1  -2  12      115.35      103.80      2.41 o 
   1  -2  13       12.47       11.04      1.03 o 
   1  -2  14       21.79       21.17      1.10 o 
   1  -2  15      132.30      151.70      2.07 o 
  -1   1  16       29.78       36.57      1.21 o 
  -1   1  15        1.05        1.19      0.83 o 
  -1   1  14       39.94       34.65      1.83 o 
  -1   1  13      117.24      113.74      2.19 o 
  -1   1  12      168.49      154.32      2.59 o 
  -1   1  11       88.94       79.23      2.02 o 
  -1   1  10      361.19      343.07      2.88 o 
  -1   1   9     1258.80     1247.21     15.10 o 
  -1   1   8      287.73      276.46      6.77 o 
  -1   1   7       42.71       51.40      1.85 o 
  -1   1   6      126.66      135.03      2.14 o 
  -1   1   5       84.07       85.46      1.43 o 
   1  -1  -4        2.48        4.44      0.67 o 
   1  -1  -3       60.21       78.10      1.80 o 
   1  -1  -2      173.91      193.67      2.63 o 
   1  -1  -1      885.85      788.54      5.08 o 
   1  -1   0      148.19      141.27      2.18 o 
   1  -1   1        0.19        3.62      0.68 o 
   1  -1   2     2397.02     2357.21      6.62 o 
   1  -1   3      133.21      153.47      2.03 o 
   1  -1   4        1.00        1.91      0.45 o 
   1  -1   5       80.06       80.08      1.39 o 
   1  -1   6       17.07       16.99      0.76 o 
   1  -1   7       52.16       46.04      1.87 o 
   1  -1   8      138.01      113.60      3.03 o 
   1  -1   9      136.31      107.18      4.41 o 
   1  -1  10      112.33      111.21      2.01 o 
   1  -1  11       83.34       86.77      1.73 o 
   1  -1  12     1566.57     1449.65      8.36 o 
   1  -1  13        9.38       11.73      0.89 o 
   1  -1  14        0.18        0.13      0.71 o 
   1  -1  15      132.46      141.56      2.18 o 
   1  -1  16       13.00        8.80      0.76 o 
  -1   0  16        3.56        2.87      0.63 o 
  -1   0  15        0.99        1.42      0.83 o 
  -1   0  14       14.25       21.62      1.11 o 
  -1   0  13      113.11      110.56      2.17 o 
  -1   0  12      479.06      442.32      4.22 o 
  -1   0  11      307.57      301.34      3.62 o 
  -1   0  10      711.68      694.30      4.69 o 
  -1   0   9       44.30       41.08      3.12 o 
  -1   0   8      149.05      156.65      5.19 o 
  -1   0   7       30.48       33.34      1.68 o 
   1   0  -6        3.95        5.82      0.56 o 
  -1   0   5       90.72      116.28      2.02 o 
  -1   0   4        2.70        3.67      0.54 o 
   1   0  -3        4.76        7.32      0.62 o 
   1   0  -2     1427.60     1384.78      6.74 o 
   1   0  -1       78.55       77.70      1.50 o 
   1   0   0      238.42      220.19      2.32 o 
   1   0   1      607.56      559.89      3.59 o 
  -1   0  -2       48.53       39.62      0.62 o 
  -1   0  -3        6.95        6.68      0.45 o 
   1   0   4      504.25      477.36      2.99 o 
   1   0   5      484.22      563.41      2.54 o 
  -1   0  -6      567.13      551.90      5.43 o 
   1   0   7     1200.96     1150.83      8.59 o 
   1   0   8      131.85      117.75      4.27 o 
   1   0   9     1154.92      982.89     12.73 o 
   1   0  10        0.72       -0.71      1.87 o 
   1   0  11      465.77      444.96      3.67 o 
   1   0  12      312.30      288.91      3.08 o 
   1   0  13       87.52       78.19      1.70 o 
   1   0  14        2.69        2.56      0.79 o 
   1   0  15        7.05        7.88      0.82 o 
   1   0  16        0.68        0.74      0.67 o 
  -1  -1  15       12.74       17.48      1.20 o 
  -1  -1  14        0.06        1.40      0.76 o 
  -1  -1  13       52.57       56.53      1.17 o 
  -1  -1  12      131.55      123.99      1.72 o 
  -1  -1  11      344.46      324.67      2.67 o 
  -1  -1  10      143.22      137.19      1.84 o 
  -1  -1   9      176.70      174.95      6.02 o 
  -1  -1   8        9.59        9.15      1.79 o 
  -1  -1   7        8.53       17.95      0.97 o 
  -1  -1   6      260.34      306.17      3.14 o 
  -1  -1   5      121.54      107.61      2.09 o 
  -1  -1   4      979.25     1007.79      5.67 o 
  -1  -1   3     1246.96     1194.84      8.35 o 
  -1  -1   2     1418.92     1419.68      6.72 o 
   1   1  -1     1801.43     1776.15      5.09 o 
   1   1   0        8.86       14.14      0.47 o 
   1   1   1       12.73       12.01      0.41 o 
   1   1   2     1592.60     1692.88      5.08 o 
   1   1   3      300.31      354.04      2.65 o 
   1   1   4      730.69      786.68      4.40 o 
  -1  -1  -5       82.47      127.26      2.01 o 
  -1  -1  -6      100.88       97.59      1.95 o 
   1   1   7      257.06      298.90      3.53 o 
   1   1   8      172.72      178.33      5.10 o 
   1   1   9      426.08      398.18      8.03 o 
   1   1  10      460.33      396.25      8.48 o 
   1   1  11      332.92      335.31      2.69 o 
   1   1  12       91.19       94.22      1.86 o 
   1   1  13      759.66      727.01      5.89 o 
   1   1  14       35.65       34.67      1.43 o 
   1   1  15       81.53       86.11      2.61 o 
   1   1  16       16.78       13.11      1.06 o 
  -1  -2  15       27.73       38.08      1.51 o 
  -1  -2  14       21.15       20.31      0.87 o 
  -1  -2  13       14.57       12.09      0.81 o 
  -1  -2  12        0.34       -0.19      0.67 o 
  -1  -2  11      384.00      383.73      4.05 o 
  -1  -2  10       23.54       21.49      0.82 o 
  -1  -2   9      276.39      275.92      7.57 o 
  -1  -2   8       37.76       41.71      2.98 o 
  -1  -2   7      429.68      446.38      5.73 o 
  -1  -2   6       27.03       19.32      1.83 o 
  -1  -2   5        3.73        7.87      0.73 o 
  -1  -2   4     2443.16     2438.74      8.81 o 
  -1  -2   3      531.65      511.54      3.78 o 
  -1  -2   2       50.71       69.11      1.88 o 
  -1  -2   1        6.28        1.62      0.38 o 
  -1  -2   0        2.23        1.24      0.36 o 
  -1  -2  -1      179.08      199.24      1.82 o 
   1   2   2      277.14      229.72      1.19 o 
  -1  -2  -3      630.20      671.37      3.90 o 
  -1  -2  -4     1338.25     1348.54      6.23 o 
  -1  -2  -5     3974.55     4241.88     12.22 o 
   1   2   6        6.10        6.57      0.82 o 
   1   2   7      161.81      233.17      3.44 o 
   1   2   8     1167.96     1149.48     12.45 o 
   1   2   9      313.04      294.86      6.80 o 
   1   2  10      218.16      192.46      5.84 o 
   1   2  11      415.00      418.98      3.47 o 
   1   2  12      203.54      204.80      3.21 o 
   1   2  13      112.82      111.85      2.45 o 
   1   2  14        0.79        0.87      0.73 o 
   1   2  15        0.43        0.17      0.81 o 
   1   2  16       23.83       20.07      1.23 o 
  -1  -3  15        8.22       18.30      1.32 o 
  -1  -3  14       99.67      110.29      2.11 o 
  -1  -3  13       33.22       33.00      1.21 o 
  -1  -3  12      139.42      166.88      2.22 o 
  -1  -3  11        4.95        5.83      0.77 o 
  -1  -3  10       74.14       78.62      1.77 o 
  -1  -3   9      100.62       95.34      2.52 o 
   1   3  -8       77.43       95.10      2.91 o 
  -1  -3   6      826.78      913.24      6.65 o 
  -1  -3   5      874.51      912.75      6.35 o 
  -1  -3   4      286.27      307.79      3.56 o 
  -1  -3   3       43.98       56.20      2.11 o 
  -1  -3   2     5421.38     5373.47     10.61 o 
  -1  -3   1      861.40      913.31      4.48 o 
  -1  -3   0     3515.49     3475.80      8.86 o 
  -1  -3  -1     3337.81     3425.21      8.83 o 
   1   3   2      808.90      883.87      4.47 o 
   1   3   3     3226.47     2705.89     23.14 o 
   1   3   3     5240.95     5418.51     13.56 o 
  -1  -3  -4       78.17      109.94      1.95 o 
  -1  -3  -5      275.89      294.30      3.42 o 
  -1  -3  -6      528.86      558.23      5.11 o 
  -1  -3  -7      531.39      598.64      5.68 o 
   1   3   8       57.07       78.03      2.30 o 
   1   3   9       48.06       48.77      2.98 o 
   1   3  10      132.90      148.73      3.01 o 
   1   3  11      124.72      125.69      2.55 o 
   1   3  12        4.17        1.71      1.18 o 
   1   3  13      129.69      147.09      2.81 o 
   1   3  14       18.75       19.47      1.74 o 
   1   3  15       67.42       73.73      2.54 o 
   1   3  16       50.12       52.78      1.89 o 
  -1  -4  15       27.87       38.21      1.55 o 
  -1  -4  14      144.37      142.92      3.29 o 
  -1  -4  13       49.89       39.49      1.39 o 
  -1  -4  12       20.45       18.74      0.88 o 
  -1  -4  11      223.47      226.09      3.12 o 
  -1  -4  10      310.40      313.38      3.60 o 
  -1  -4   9      206.97      236.78      2.79 o 
  -1  -4   8      160.59      126.68      5.13 o 
  -1  -4   7      199.97      177.51      5.56 o 
  -1  -4   6     2175.22     2282.53     15.01 o 
  -1  -4   5     1679.39     1806.77     13.26 o 
  -1  -4   4      299.17      311.79      5.34 o 
  -1  -4   3      717.73      716.50      7.76 o 
  -1  -4   2     1622.17     1614.04      6.53 o 
  -1  -4   1       68.27       74.51      2.46 o 
  -1  -4   0       11.55       13.80      0.83 o 
  -1  -4  -1       11.38       15.39      0.84 o 
  -1  -4  -2       73.83       74.24      1.25 o 
   1   4   3     1671.51     1815.86      6.13 o 
   1   4   4      447.29      485.60      3.30 o 
   1   4   5      338.82      392.80      4.04 o 
   1   4   6     2158.60     2484.39     10.98 o 
  -1  -4  -7     1774.65     1870.39     10.17 o 
  -1  -4  -8      179.94      170.05      3.35 o 
   1   4   9       90.48       83.37      2.54 o 
   1   4  10      176.66      193.39      2.89 o 
   1   4  11      212.62      200.68      3.14 o 
   1   4  12      326.66      279.80      5.31 o 
   1   4  13       30.18       21.09      1.68 o 
   1   4  14       31.59       29.26      1.80 o 
   1   4  15      251.39      237.88      4.01 o 
   1   4  16       45.76       49.72      1.62 o 
  -1  -5  15       37.77       52.02      1.58 o 
  -1  -5  14       13.47       14.88      1.30 o 
  -1  -5  13      132.77      147.59      2.51 o 
  -1  -5  12      100.73      101.47      2.02 o 
  -1  -5  11      292.83      281.76      3.35 o 
  -1  -5  10       54.08       48.87      1.27 o 
  -1  -5   9       79.13       68.01      1.52 o 
  -1  -5   8       38.45       32.62      2.96 o 
  -1  -5   7      198.27      230.79      6.42 o 
  -1  -5   6      158.12      234.74      5.52 o 
  -1  -5   5       76.52       98.60      3.65 o 
  -1  -5   4      246.35      325.29      6.07 o 
  -1  -5   3      633.92      837.27      5.06 o 
  -1  -5   2      139.14      171.73      2.51 o 
  -1  -5   1      714.42      904.83      5.80 o 
  -1  -5   0     1947.57     2337.81      9.46 o 
  -1  -5  -1     1884.47     2328.35      9.55 o 
  -1  -5  -2      617.85      786.98      5.62 o 
  -1  -5  -3      201.23      232.28      2.34 o 
   1   5   4      559.09      648.86      4.53 o 
  -1  -5  -5      287.58      395.83      6.93 o 
  -1  -5  -6       48.67       66.99      3.19 o 
  -1  -5  -7       88.05      135.88      4.55 o 
  -1  -5  -8      313.70      371.78      7.59 o 
  -1  -5  -9       31.25       34.59      3.13 o 
   1   5  10       67.31       55.25      2.41 o 
   1   5  11       94.01       67.43      2.69 o 
   1   5  12      219.04      181.31      4.35 o 
   1   5  13      139.95      113.77      3.36 o 
   1   5  14       78.59       89.32      2.79 o 
   1   5  15       21.14       27.56      1.55 o 
   1   5  16       20.95       30.81      1.31 o 
  -1  -6  14        0.62        1.40      1.02 o 
  -1  -6  13       19.52       12.17      1.50 o 
  -1  -6  12        8.37        4.07      0.86 o 
  -1  -6  11       24.93       23.81      1.25 o 
  -1  -6  10      314.77      280.63      5.23 o 
  -1  -6  10      314.88      314.96      5.21 o 
  -1  -6   9        1.43        1.07      1.15 o 
  -1  -6   8      182.18      182.66      6.18 o 
  -1  -6   8      183.06      183.34      4.05 o 
  -1  -6   7       69.89       78.30      3.58 o 
  -1  -6   7       70.11       72.75      4.35 o 
  -1  -6   6      531.35      541.68      9.01 o 
  -1  -6   5       31.81       24.27      2.12 o 
  -1  -6   4      160.88      142.59      4.45 o 
  -1  -6   3      692.06      667.77      9.22 o 
  -1  -6   2      842.77      875.07      6.04 o 
  -1  -6   1      198.51      273.79      3.57 o 
  -1  -6   0     2266.60     2486.80     10.83 o 
  -1  -6  -1     4998.36     5164.52     15.76 o 
  -1  -6  -2      202.31      237.52      3.47 o 
  -1  -6  -3      329.38      434.42      4.67 o 
  -1  -6  -4       76.06      107.86      2.33 o 
  -1  -6  -5       70.65       76.30      3.40 o 
  -1  -6  -6        2.29        3.95      1.35 o 
  -1  -6  -7      152.49      149.95      5.10 o 
  -1  -6  -8        0.40        0.37      1.92 o 
   1   6   9        1.60        3.28      1.21 o 
   1   6  10        2.21        5.23      1.33 o 
   1   6  11        0.20        2.51      1.08 o 
   1   6  12        5.20        4.59      1.16 o 
   1   6  13       31.79       27.13      1.75 o 
   1   6  14       18.88       18.48      1.35 o 
   1   6  15       39.70       43.22      1.61 o 
  -1  -7  14       70.45       67.46      1.76 o 
  -1  -7  13       80.24       82.64      2.45 o 
  -1  -7  12       17.71       18.75      1.03 o 
  -1  -7  11       85.73       86.22      1.94 o 
  -1  -7  10        2.01        0.95      0.77 o 
  -1  -7   9      132.97      127.86      2.39 o 
  -1  -7   8      118.76      104.78      2.17 o 
  -1  -7   7        9.57        8.02      0.83 o 
  -1  -7   6      105.95      102.95      3.10 o 
  -1  -7   5       25.27       25.17      2.48 o 
  -1  -7   4       15.35       13.58      1.98 o 
  -1  -7   3      136.49      123.36      4.38 o 
  -1  -7   2       20.31       14.56      1.88 o 
  -1  -7   1      782.34      764.09     10.14 o 
  -1  -7   0      817.50      956.33      7.43 o 
  -1  -7  -1      238.79      281.70      4.11 o 
  -1  -7  -2      823.49      873.96      7.22 o 
  -1  -7  -3        2.56        2.14      0.77 o 
  -1  -7  -4      192.59      178.39      3.26 o 
  -1  -7  -5       38.30       31.61      2.58 o 
  -1  -7  -6       71.83       66.58      3.55 o 
  -1  -7  -7        0.63        1.07      1.91 o 
   1   7   8      117.90      107.48      2.51 o 
  -1  -7  -9        9.73       14.88      1.27 o 
   1   7  10      159.13      141.18      2.49 o 
   1   7  11        3.04        0.15      0.79 o 
   1   7  12       26.97       22.84      1.66 o 
   1   7  13      243.80      207.42      3.87 o 
   1   7  14       40.61       40.06      1.65 o 
   1   7  15        4.06        5.13      0.74 o 
  -1  -8  13       13.35       14.27      1.18 o 
  -1  -8  12        8.37        3.97      1.19 o 
  -1  -8  11       29.88       24.80      1.15 o 
  -1  -8  10        3.30        2.39      0.74 o 
  -1  -8   9       97.42       83.57      1.59 o 
  -1  -8   8       94.64       83.41      1.99 o 
  -1  -8   7      335.74      322.43      3.67 o 
  -1  -8   6       33.69       38.14      1.27 o 
  -1  -8   5       47.02       41.97      1.69 o 
  -1  -8   4        0.40        1.17      1.55 o 
  -1  -8   3      104.73       80.14      3.85 o 
  -1  -8   2       19.83       16.38      2.07 o 
  -1  -8   1      713.80      688.18     10.46 o 
  -1  -8   0      254.62      273.94      4.37 o 
  -1  -8  -1      168.32      203.54      3.82 o 
  -1  -8  -2       65.04       77.18      2.44 o 
  -1  -8  -3       80.35       99.09      2.74 o 
  -1  -8  -4       14.06       16.27      2.15 o 
  -1  -8  -5      446.99      410.44      8.62 o 
  -1  -8  -6      133.11      126.09      4.98 o 
   1   8   7       88.91       72.62      2.14 o 
  -1  -8  -8       14.22       18.33      1.36 o 
   1   8   9       11.65        8.84      1.31 o 
   1   8  10       36.87       38.81      1.42 o 
   1   8  11        5.65        5.25      0.79 o 
   1   8  12       48.80       43.96      1.33 o 
   1   8  13       34.03       34.81      1.61 o 
   1   8  14        0.08       -0.43      0.55 o 
  -1  -9  12       46.65       43.24      1.61 o 
  -1  -9  11      128.67      124.10      2.89 o 
  -1  -9  10       19.52       23.10      0.88 o 
  -1  -9   9        2.74        2.08      0.61 o 
  -1  -9   8      137.79      140.81      2.48 o 
  -1  -9   7      572.47      554.55      4.81 o 
  -1  -9   6       57.63       57.06      2.50 o 
  -1  -9   5     1027.55      985.41      7.74 o 
  -1  -9   4        7.08        8.38      1.09 o 
  -1  -9   3       91.11       86.60      2.33 o 
  -1  -9   2       49.57       47.95      3.41 o 
  -1  -9   1        3.60        1.51      1.82 o 
  -1  -9   0        1.07       -0.84      1.66 o 
  -1  -9  -1        4.54        6.57      1.29 o 
  -1  -9  -2        0.22        1.09      1.32 o 
  -1  -9  -3      133.41      140.22      3.42 o 
  -1  -9  -4       20.19       21.57      2.25 o 
   1   9   5      135.62      134.76      2.14 o 
   1   9   6      218.56      213.59      3.65 o 
   1   9   7       44.62       46.85      1.53 o 
   1   9   8      425.62      370.60      5.83 o 
   1   9   9        0.47        0.07      1.05 o 
   1   9  10       30.25       33.93      1.91 o 
   1   9  11       27.28       30.27      1.69 o 
   1   9  12       61.98       65.20      1.53 o 
   1   9  13       44.56       47.00      1.17 o 
   1   9  14        2.29        2.35      0.69 o 
  -1 -10  10        4.14        2.55      0.65 o 
  -1 -10   9       16.76       16.92      0.81 o 
  -1 -10   8       10.99        8.27      1.23 o 
  -1 -10   7       55.04       54.85      2.40 o 
  -1 -10   6      830.84      760.61      8.29 o 
  -1 -10   5     1506.30     1437.74     11.42 o 
  -1 -10   4       26.88       28.17      1.89 o 
  -1 -10   3      988.21      972.63      7.28 o 
  -1 -10   2       18.34       14.15      1.32 o 
  -1 -10   1        7.96        6.92      1.10 o 
  -1 -10   0        8.17       10.28      1.16 o 
  -1 -10  -1       51.70       47.86      1.80 o 
  -1 -10  -2        8.34        9.28      0.82 o 
   1  10   3      342.56      325.38      3.00 o 
   1  10   4     1148.24     1074.73      5.48 o 
   1  10   5      940.35      889.38      5.05 o 
   1  10   6      114.97      126.09      2.40 o 
   1  10   7     1697.66     1540.11      8.44 o 
   1  10   8       11.02       10.37      1.45 o 
   1  10   9        3.51        4.32      1.23 o 
   1  10  10      171.12      156.57      2.57 o 
   1  10  11        7.70        6.49      0.79 o 
   1  10  12       71.17       78.83      2.27 o 
   1  10  13       11.53       14.17      0.67 o 
  -1 -11  10       12.54       12.89      0.88 o 
  -1 -11   9        4.13        3.01      0.89 o 
  -1 -11   8       92.40       94.65      2.74 o 
  -1 -11   7      192.61      183.46      3.94 o 
  -1 -11   6        4.48        6.62      1.20 o 
  -1 -11   5       40.60       38.45      2.17 o 
  -1 -11   4       63.35       60.39      2.52 o 
   1  11  -3      277.68      299.63      3.56 o 
   1  11  -2       84.79       72.56      1.86 o 
   1  11  -1      141.30      134.47      2.44 o 
  -1 -11   0       13.66       14.22      0.99 o 
   1  11   1       53.69       50.85      2.35 o 
   1  11   2      196.42      188.24      2.87 o 
   1  11   3      109.43      107.37      1.83 o 
   1  11   4        3.94        2.14      0.68 o 
   1  11   5        1.91        1.51      0.64 o 
   1  11   6        0.25       -0.22      0.62 o 
   1  11   7       24.51       20.99      0.96 o 
   1  11   8      101.76      100.79      2.19 o 
   1  11   9        9.61        8.10      0.91 o 
   1  11  10        0.38        1.26      0.66 o 
   1  11  11       36.80       37.99      1.73 o 
   1  11  12        0.06        0.25      0.47 o 
  -1 -12   9       15.08       13.03      0.96 o 
  -1 -12   8       75.75       76.59      2.20 o 
  -1 -12   7       35.42       32.33      1.70 o 
  -1 -12   6      131.84      135.16      3.36 o 
  -1 -12   5       11.10       10.12      1.26 o 
  -1 -12   4        0.16        0.12      0.97 o 
  -1 -12   3       62.23       56.79      1.63 o 
  -1 -12   2        8.64       12.10      0.99 o 
  -1 -12   1        7.16        7.59      0.84 o 
   1  12   0        1.42        2.04      0.72 o 
   1  12   1        0.55        2.52      1.03 o 
   1  12   2        9.87        9.29      0.92 o 
   1  12   3        7.85        8.02      0.74 o 
   1  12   4       54.72       56.22      1.38 o 
   1  12   5       29.20       26.52      1.23 o 
   1  12   6      123.23      112.11      1.82 o 
   1  12   7        4.63        4.11      0.76 o 
   1  12   8       64.61       60.26      1.64 o 
   1  12   9       13.12       12.87      1.31 o 
   1  12  10        0.52        1.25      0.85 o 
   1  12  11       38.52       35.87      0.98 o 
  -1 -13   8       28.63       30.16      1.19 o 
  -1 -13   7        1.00        1.38      0.77 o 
  -1 -13   6        0.09       -0.59      0.82 o 
  -1 -13   5       43.25       39.49      1.88 o 
  -1 -13   4        5.18        3.31      1.14 o 
  -1 -13   3      152.17      150.34      2.28 o 
   1  13  -2       11.93       12.47      0.89 o 
  -1 -13   1       80.18       72.17      1.71 o 
   1  13   0      366.02      368.68      3.67 o 
   1  13   1       60.19       57.52      2.33 o 
   1  13   2      110.77      100.21      2.95 o 
   1  13   3      178.46      162.23      3.65 o 
   1  13   4      127.69      125.68      3.19 o 
   1  13   5        0.39        0.20      0.96 o 
   1  13   6      113.48      109.22      2.01 o 
   1  13   7        3.62        5.23      0.74 o 
   1  13   8       12.75       12.34      0.70 o 
   1  13  10        0.03       -0.26      0.59 o 
  -1 -14   6        7.04        9.37      0.88 o 
  -1 -14   5       64.51       62.96      1.83 o 
  -1 -14   4       26.88       29.49      1.43 o 
  -1 -14   3       16.00       15.83      1.23 o 
  -1 -14   2       10.75       12.24      0.78 o 
  -1 -14   1       62.68       70.87      1.49 o 
   1  14   0       27.60       30.76      1.62 o 
   1  14   1        1.78        1.79      0.93 o 
   1  14   2        0.14        0.38      0.89 o 
   1  14   3       31.10       35.73      1.70 o 
   1  14   4        4.90        4.87      0.99 o 
   1  14   5        0.95        0.91      0.81 o 
   1  14   6        1.26        2.24      0.73 o 
   1  14   7        3.56        4.61      0.68 o 
   1  14   8       19.77       18.94      0.92 o 
  -1 -15   3       19.46       15.53      0.97 o 
  -1 -15   2        3.44        2.91      0.77 o 
   1  15  -1       14.00       12.69      1.05 o 
   1  15   0       29.43       32.05      1.47 o 
   1  15   1        2.20        2.61      1.01 o 
   1  15   2       47.63       50.35      1.78 o 
   1  15   3       10.34       10.77      1.17 o 
   1  15   4        3.50        5.31      1.01 o 
   1  15   5       14.12       13.76      1.05 o 
  -2  13   6       34.97       29.91      0.98 o 
  -2  13   5       32.58       30.43      1.12 o 
  -2  13   4       62.54       62.06      1.71 o 
  -2  13   3       14.54       14.68      1.09 o 
  -2  13   2       20.27       23.30      1.30 o 
  -2  13   1       41.45       43.80      1.65 o 
   2 -13  -1       41.93       44.66      1.67 o 
  -2  13   0       24.20       29.07      0.93 o 
   2 -13   0       37.62       34.25      1.55 o 
  -2  13  -1        0.85        2.82      0.57 o 
   2 -13   1       23.85       15.89      1.56 o 
   2 -13   2        9.60       10.63      0.69 o 
   2 -13   2       20.85       17.55      1.20 o 
   2 -13   3      156.13      172.27      2.94 o 
   2 -13   3      164.19      214.51      3.00 o 
   2 -13   4        1.88        2.67      0.89 o 
   2 -13   5       75.08       73.20      1.79 o 
   2 -13   6        0.06       -0.46      0.61 o 
  -2  12   7       12.72       10.22      0.85 o 
  -2  12   6       85.61       82.87      1.39 o 
  -2  12   5      223.15      230.77      2.41 o 
  -2  12   4      370.95      366.84      4.80 o 
  -2  12   3        4.53        7.62      1.16 o 
  -2  12   2      431.52      429.55      5.54 o 
  -2  12   1       13.24       16.38      1.41 o 
  -2  12   0       70.69       72.14      2.40 o 
  -2  12  -1        6.09        4.71      0.98 o 
  -2  12  -2      138.40      150.21      3.06 o 
   2 -12   2      377.77      379.34      5.27 o 
   2 -12   3       42.20       30.14      1.68 o 
   2 -12   4      214.65      191.72      3.61 o 
   2 -12   5      714.29      697.94      4.44 o 
   2 -12   6        6.94        4.81      1.00 o 
   2 -12   7      107.23      106.84      2.24 o 
   2 -12   8       44.45       43.12      1.34 o 
  -2  11   9        1.51        1.63      0.67 o 
  -2  11   8      103.78      101.73      2.35 o 
  -2  11   7       50.26       52.59      1.29 o 
  -2  11   6       22.05       24.45      1.07 o 
  -2  11   5      636.37      661.63      4.82 o 
  -2  11   4        7.95        8.87      0.85 o 
  -2  11   3      139.15      126.93      3.35 o 
  -2  11   2        8.53        9.31      1.33 o 
  -2  11   1        2.12        2.10      1.04 o 
  -2  11   0        8.24        7.05      1.25 o 
  -2  11  -1        3.63        1.97      0.79 o 
  -2  11  -2        2.22        3.46      0.74 o 
   2 -11   3        1.87        4.09      0.65 o 
   2 -11   4       52.86       46.95      1.53 o 
   2 -11   5        1.26        1.76      0.74 o 
   2 -11   6        2.95        4.69      0.80 o 
   2 -11   7      369.14      368.89      4.80 o 
   2 -11   8        3.64        4.28      0.90 o 
   2 -11   9        5.55        3.26      0.78 o 
   2 -11  10       38.99       34.63      1.16 o 
  -2  10  10        1.13        0.95      0.49 o 
  -2  10   9       42.29       36.73      1.66 o 
  -2  10   8        1.80        1.52      0.62 o 
  -2  10   7       31.62       27.58      1.18 o 
  -2  10   6      339.19      336.21      3.67 o 
  -2  10   5      103.13      109.09      2.22 o 
  -2  10   4      321.57      322.40      3.76 o 
  -2  10   3       82.10       90.21      2.07 o 
  -2  10   2       11.71       11.08      1.38 o 
  -2  10   1        1.18        1.17      0.99 o 
  -2  10   0       62.42       52.32      2.34 o 
   2 -10   1      113.25      122.83      2.31 o 
   2 -10   2      158.15      163.81      2.66 o 
  -2  10  -3       95.55       99.78      2.10 o 
   2 -10   4        6.80        5.88      0.89 o 
   2 -10   5       23.35       21.56      1.24 o 
   2 -10   6      327.57      313.27      3.68 o 
   2 -10   7       22.00       20.13      0.91 o 
   2 -10   8       12.81       10.84      0.90 o 
   2 -10   9      113.73      110.88      2.49 o 
   2 -10  10        1.68        1.40      0.89 o 
   2 -10  11        2.08        1.59      0.70 o 
  -2   9  11        2.89        1.91      0.53 o 
  -2   9  10       32.75       26.58      1.03 o 
  -2   9   9      146.49      148.10      3.38 o 
  -2   9   8      173.61      170.17      2.46 o 
  -2   9   7       63.48       60.19      1.40 o 
  -2   9   6        1.33        2.13      0.79 o 
  -2   9   5        1.22       -0.68      0.78 o 
  -2   9   4      149.63      137.04      2.60 o 
  -2   9   3       42.07       40.80      2.13 o 
  -2   9   2      290.92      266.68      4.92 o 
  -2   9   1      108.15      105.91      3.18 o 
  -2   9   0       72.11       68.29      2.62 o 
  -2   9  -1       55.44       55.85      1.63 o 
  -2   9  -2        0.44        0.41      0.84 o 
  -2   9  -3       16.36       16.92      1.10 o 
   2  -9   4       14.78       15.39      1.09 o 
   2  -9   5        1.16        0.55      0.75 o 
   2  -9   6       16.41       12.68      1.07 o 
   2  -9   7        0.19        0.55      0.78 o 
   2  -9   8       39.45       39.62      1.44 o 
   2  -9   9       41.68       39.50      1.34 o 
   2  -9  11       71.21       70.17      2.13 o 
   2  -9  12       75.29       76.97      1.84 o 
  -2   8  12       57.83       57.85      1.04 o 
  -2   8  11       39.16       45.12      1.24 o 
  -2   8  10       59.76       65.54      1.57 o 
  -2   8   9      271.77      267.32      3.29 o 
  -2   8   8        0.89        1.95      0.64 o 
  -2   8   7       76.59       72.16      1.86 o 
  -2   8   6       35.69       34.97      1.43 o 
  -2   8   5        5.42        4.13      0.83 o 
  -2   8   4        7.64        5.86      0.86 o 
   2  -8  -3       42.06       36.89      1.43 o 
  -2   8   2       14.48       20.04      0.99 o 
  -2   8   1       52.77       43.88      1.77 o 
  -2   8   0      163.51      167.10      3.09 o 
   2  -8   1      489.04      529.27      5.38 o 
   2  -8   2        6.29        5.91      0.84 o 
   2  -8   3       19.29       14.93      1.25 o 
   2  -8   4      149.79      154.38      3.16 o 
   2  -8   5        0.12       -0.74      0.75 o 
   2  -8   6       69.74       61.70      1.79 o 
   2  -8   7      144.31      127.42      2.50 o 
   2  -8   8       23.42       21.43      1.20 o 
   2  -8   9        0.31       -0.38      0.72 o 
   2  -8  11        8.88       10.47      1.26 o 
   2  -8  12        0.67        0.51      0.88 o 
   2  -8  13        5.58        3.95      0.81 o 
  -2   7  12       31.83       34.53      1.02 o 
  -2   7  11       64.33       55.52      1.47 o 
  -2   7  10       28.78       29.28      1.22 o 
  -2   7   9       19.13       17.56      1.14 o 
  -2   7   8       68.96       69.14      2.66 o 
  -2   7   7       54.00       53.56      1.61 o 
  -2   7   6       42.55       42.46      1.47 o 
  -2   7   5        0.16        1.01      0.77 o 
  -2   7   4      366.33      345.45      3.73 o 
   2  -7  -3       21.36       28.86      1.87 o 
   2  -7  -2      145.65      168.45      3.87 o 
   2  -7  -1       19.89       22.83      1.64 o 
   2  -7   0      237.63      243.58      4.46 o 
   2  -7   1      113.67      111.53      4.61 o 
   2  -7   2        0.36        0.98      1.45 o 
   2  -7   3      269.60      272.91      7.31 o 
   2  -7   4        5.93        4.89      2.10 o 
   2  -7   5      120.41      114.36      2.68 o 
   2  -7   6       19.83       19.12      1.33 o 
   2  -7   6       19.92       21.11      2.00 o 
   2  -7   7       24.48       20.27      1.18 o 
   2  -7   8      103.81       92.17      2.11 o 
   2  -7   9        2.31        2.71      0.79 o 
   2  -7  10       84.68       75.13      2.55 o 
   2  -7  11       53.51       43.55      2.13 o 
   2  -7  12       50.49       45.51      2.00 o 
   2  -7  13      123.66      101.09      2.50 o 
   2  -7  14        0.02       -0.01      0.62 o 
  -2   6  13       44.81       48.69      1.46 o 
  -2   6  12       36.32       34.38      1.13 o 
  -2   6  11       49.50       53.56      1.54 o 
  -2   6  10        4.87        5.67      1.23 o 
  -2   6   9      164.02      164.38      2.75 o 
  -2   6   8        6.96        4.79      1.93 o 
   2  -6  -7      211.89      223.03      3.49 o 
  -2   6   7      220.19      213.05      4.41 o 
  -2   6   6       20.86       19.78      1.26 o 
  -2   6   6       21.37       16.99      2.05 o 
   2  -6  -5       62.59       66.54      3.93 o 
   2  -6  -4       25.63       21.14      2.45 o 
   2  -6  -3      102.23      120.54      3.09 o 
   2  -6  -2      182.74      203.68      3.95 o 
   2  -6  -1      124.89      148.24      3.38 o 
   2  -6   0       63.33       57.31      2.17 o 
   2  -6   1        3.13        2.42      1.04 o 
   2  -6   2      181.13      169.50      5.26 o 
   2  -6   3      204.27      213.30      5.92 o 
   2  -6   4        0.60        0.58      1.49 o 
   2  -6   5       16.51       25.39      2.60 o 
   2  -6   6       87.04       84.85      2.27 o 
   2  -6   7        0.91        2.91      2.90 o 
   2  -6   7       12.48       10.57      1.29 o 
   2  -6   8       14.96       13.54      1.50 o 
   2  -6   8      132.50      120.47      3.46 o 
   2  -6   9        0.10       -0.08      0.85 o 
   2  -6  10       73.32       73.14      2.57 o 
   2  -6  11       35.13       34.85      1.44 o 
   2  -6  12      178.35      182.33      2.69 o 
   2  -6  13       19.77       17.56      1.45 o 
   2  -6  14        5.51        7.19      1.03 o 
  -2   5  13       67.97       78.42      1.44 o 
  -2   5  12       22.17       25.54      0.96 o 
  -2   5  11       32.73       37.12      1.18 o 
  -2   5  10       46.71       46.03      2.34 o 
  -2   5   9       48.72       50.90      2.55 o 
   2  -5  -8       81.20      116.58      5.36 o 
   2  -5  -7       53.12       65.41      2.01 o 
   2  -5  -6       30.07       40.96      3.28 o 
   2  -5  -5       65.33       78.61      4.02 o 
   2  -5  -4     1890.91     2689.18     13.33 o 
   2  -5  -3      130.42      187.35      2.86 o 
   2  -5  -2      127.69      169.51      3.23 o 
   2  -5  -1       39.34       54.10      2.08 o 
   2  -5   0      720.76      918.19      7.51 o 
   2  -5   1      565.63      725.59      6.54 o 
   2  -5   2       60.73       82.70      2.28 o 
   2  -5   3      110.10      144.36      4.67 o 
   2  -5   4      150.01      182.93      5.29 o 
   2  -5   5     2064.35     2542.27     19.34 o 
   2  -5   6       44.83       62.98      2.36 o 
   2  -5   7       18.10       28.02      1.87 o 
   2  -5   8       66.16       71.72      1.62 o 
   2  -5   9       69.56       82.77      2.00 o 
   2  -5  10       54.94       64.88      1.97 o 
   2  -5  11       36.46       32.57      1.53 o 
   2  -5  12       53.12       51.09      1.83 o 
   2  -5  13       12.36       19.30      1.19 o 
   2  -5  14       43.00       49.79      2.03 o 
   2  -5  15       27.36       33.12      1.47 o 
  -2   4  14       14.61       13.97      0.66 o 
  -2   4  13       42.80       47.61      1.27 o 
  -2   4  12       19.89       23.65      1.13 o 
  -2   4  11        6.81        5.97      0.70 o 
  -2   4  10      151.64      164.60      2.71 o 
  -2   4   9        3.83        5.78      0.90 o 
   2  -4  -8      204.28      220.66      6.65 o 
   2  -4  -7      185.45      178.35      5.94 o 
   2  -4  -6      586.06      636.32     10.68 o 
   2  -4  -5     1607.07     1802.64     17.17 o 
   2  -4  -4      385.50      470.44      4.73 o 
   2  -4  -3      171.33      205.55      3.46 o 
   2  -4  -2      270.52      283.24      5.29 o 
   2  -4  -1      304.71      304.53      5.52 o 
   2  -4   0      547.67      565.00      7.59 o 
   2  -4   1      769.62      806.23      6.59 o 
   2  -4   2      538.93      613.55      4.84 o 
   2  -4   3      154.36      166.73      2.80 o 
   2  -4   4      178.16      205.21      3.33 o 
   2  -4   5      305.41      361.76      4.69 o 
   2  -4   6      914.81     1072.72      8.46 o 
   2  -4   7      875.57     1086.72      8.81 o 
   2  -4   8      325.50      371.19      7.96 o 
   2  -4   9      195.73      185.74      3.31 o 
   2  -4  10        4.35        3.54      1.30 o 
   2  -4  11      107.71      110.79      2.44 o 
   2  -4  12        7.01        6.25      0.96 o 
   2  -4  13       33.14       42.11      1.55 o 
   2  -4  14       69.26       68.70      2.38 o 
   2  -4  15       22.15       20.76      1.33 o 
  -2   3  14       23.87       26.53      1.01 o 
  -2   3  13      263.13      289.09      3.16 o 
  -2   3  12       23.63       28.65      1.37 o 
  -2   3  11      192.09      188.57      3.01 o 
  -2   3  10      187.65      202.03      3.14 o 
  -2   3   9       47.06       51.96      1.68 o 
   2  -3  -8      164.78      211.57      6.30 o 
   2  -3  -7       44.09       35.92      3.06 o 
   2  -3  -6      518.11      515.57      9.05 o 
   2  -3  -5      393.65      385.16      4.52 o 
   2  -3  -4      775.57      891.49      8.56 o 
   2  -3  -3       89.87       94.19      2.92 o 
   2  -3  -2        6.62       13.90      1.47 o 
   2  -3  -1      206.24      219.12      4.93 o 
   2  -3   0     1001.58     1109.09      9.66 o 
   2  -3   1      712.79      670.93      5.25 o 
   2  -3   2      359.85      456.25      4.03 o 
   2  -3   3        6.56       10.55      0.97 o 
   2  -3   4      150.83      182.96      3.05 o 
   2  -3   5      481.49      506.62      5.25 o 
   2  -3   6      571.40      606.58      6.01 o 
   2  -3   7      737.31      876.68      7.58 o 
   2  -3   8       78.50       74.13      3.76 o 
   2  -3   9      100.15       92.45      4.33 o 
   2  -3  10       51.82       54.30      1.68 o 
   2  -3  11      281.19      292.85      3.85 o 
   2  -3  12      165.25      165.91      3.01 o 
   2  -3  13       39.85       49.57      1.81 o 
   2  -3  14      355.90      389.81      5.59 o 
   2  -3  15       25.62       25.99      1.73 o 
   2  -3  16        1.84        9.49      0.89 o 
  -2   2  15       66.70       83.07      1.76 o 
  -2   2  14       74.26       69.64      1.38 o 
  -2   2  13       30.19       30.50      1.18 o 
  -2   2  12       96.25       89.90      2.05 o 
  -2   2  11       20.48       19.23      1.24 o 
  -2   2  10      277.07      270.74      3.55 o 
  -2   2   9      369.41      388.07      4.06 o 
   2  -2  -8        9.41       11.63      2.35 o 
  -2   2   7        4.99        6.15      1.26 o 
   2  -2  -6       84.30      103.02      2.66 o 
   2  -2  -5       78.63       82.91      1.95 o 
   2  -2  -4      141.83      135.55      2.29 o 
   2  -2  -3      756.53      776.25      7.53 o 
   2  -2  -2     1372.42     1430.13     10.05 o 
   2  -2  -1     2603.29     2517.96     13.13 o 
   2  -2   0      882.20      826.65      7.56 o 
   2  -2   1     3152.17     3221.47     15.11 o 
   2  -2   2     1342.48     1239.69      9.61 o 
   2  -2   2     2786.53     2623.47     12.18 o 
   2  -2   3      614.75      632.52      4.81 o 
   2  -2   4     1223.76     1328.01     10.64 o 
   2  -2   5       42.76       36.24      1.44 o 
   2  -2   6       79.95       70.81      2.01 o 
   2  -2   7      196.76      225.95      5.91 o 
   2  -2   8       48.49       52.79      3.29 o 
   2  -2   9        0.09        1.58      1.75 o 
   2  -2  10      626.63      627.27      5.22 o 
   2  -2  11       11.86       13.40      0.90 o 
   2  -2  12      572.61      528.56      5.12 o 
   2  -2  13       14.24       15.41      1.15 o 
   2  -2  14       34.08       28.84      1.90 o 
   2  -2  15       25.49       22.96      1.61 o 
   2  -2  16        6.79        7.13      0.95 o 
  -2   1  15        5.00        6.33      0.82 o 
  -2   1  14        7.68        8.13      0.73 o 
  -2   1  13       28.64       32.13      1.25 o 
  -2   1  12        0.53        1.32      0.78 o 
  -2   1  11      883.55      856.26      6.23 o 
  -2   1  10       20.98       24.32      1.29 o 
  -2   1   9       35.11       31.06      1.22 o 
  -2   1   8      308.24      337.06      7.67 o 
  -2   1   7      186.71      215.64      3.95 o 
   2  -1  -6      221.68      263.77      3.61 o 
   2  -1  -5        2.65        3.49      0.94 o 
   2  -1  -4      578.20      529.86      6.20 o 
   2  -1  -3        0.49        0.37      0.71 o 
   2  -1  -2       12.82       10.37      1.08 o 
   2  -1  -1     4582.46     4652.25     16.71 o 
   2  -1   1     2569.53     2606.48     12.23 o 
   2  -1   3      715.38      742.03      4.88 o 
   2  -1   4       14.62       20.99      1.56 o 
   2  -1   5       47.92       42.37      1.42 o 
   2  -1   6      133.51      108.61      2.20 o 
   2  -1   7       64.70       66.81      3.27 o 
   2  -1   8        0.24        1.11      1.48 o 
   2  -1   9        0.33        2.81      1.56 o 
   2  -1  10      222.29      224.20      2.84 o 
   2  -1  11       31.54       29.44      1.09 o 
   2  -1  12      122.65      126.78      2.49 o 
   2  -1  13      433.63      430.97      4.61 o 
   2  -1  14        0.41        0.35      0.77 o 
   2  -1  15        3.89        4.15      1.11 o 
   2  -1  16       30.59       34.60      1.53 o 
  -2   0  15       11.55       12.76      0.97 o 
  -2   0  14       56.83       52.23      1.29 o 
  -2   0  13       22.63       19.13      1.05 o 
  -2   0  12        1.55        0.66      0.61 o 
  -2   0  11        9.32        9.75      0.89 o 
  -2   0  10     1216.51     1142.99      7.08 o 
  -2   0   9       63.84       65.49      1.59 o 
  -2   0   8      321.56      357.94      8.06 o 
  -2   0   7      102.40      114.76      2.80 o 
   2   0  -6      138.50      162.59      3.79 o 
   2   0  -5      213.47      231.75      4.29 o 
   2   0  -4        4.19        5.39      0.99 o 
   2   0  -3       52.01       46.12      1.87 o 
   2   0  -2       16.22       17.78      1.27 o 
   2   0  -1      136.06      147.52      2.91 o 
   2   0   0      517.32      511.64      5.10 o 
   2   0   1     4334.62     4195.13     14.29 o 
   2   0   2      539.97      509.00      4.97 o 
   2   0   3      173.50      164.79      2.17 o 
   2   0   4       32.01       38.23      1.19 o 
   2   0   5      248.05      229.32      4.68 o 
   2   0   6      152.95      115.94      2.04 o 
   2   0   7        7.89        9.27      1.57 o 
   2   0   8      214.07      213.02      5.90 o 
   2   0   9        4.03        2.24      1.42 o 
   2   0  10       21.43       26.19      1.15 o 
   2   0  11       72.94       85.02      1.45 o 
   2   0  12      729.60      679.74      5.44 o 
   2   0  13       76.19       79.30      1.61 o 
   2   0  14        0.69       -0.19      0.64 o 
   2   0  15       32.56       34.91      1.24 o 
   2   0  16        2.28        1.89      0.82 o 
  -2  -1  14        0.04       -0.57      0.57 o 
  -2  -1  13        3.52        4.27      0.74 o 
  -2  -1  12      207.43      188.45      2.88 o 
  -2  -1  11       17.75       20.18      1.01 o 
  -2  -1  10      297.42      300.32      3.68 o 
  -2  -1   9      214.46      196.33      2.87 o 
  -2  -1   8      320.53      357.67      8.16 o 
   2   1  -7        3.39        6.72      1.32 o 
   2   1  -6       17.06       29.51      1.79 o 
   2   1  -5      566.41      586.85      7.01 o 
   2   1  -4      873.22      861.12      8.07 o 
   2   1  -3      145.29      157.67      3.32 o 
   2   1  -2      142.45      147.00      3.01 o 
   2   1  -1      390.82      346.95      4.27 o 
   2   1   0     2365.54     2211.71     10.04 o 
   2   1   1        1.98        4.71      0.83 o 
   2   1   2     3854.85     3859.17     12.10 o 
  -2  -1  -3     1910.57     1812.86      6.92 o 
   2   1   4      421.40      384.60      2.89 o 
  -2  -1  -5       57.55       49.09      1.36 o 
  -2  -1  -6       81.73      115.82      2.14 o 
   2   1   7        2.55       17.35      1.83 o 
   2   1   8       27.99       35.69      2.58 o 
   2   1   9      355.72      346.56      7.94 o 
   2   1  10       18.04       14.88      2.17 o 
   2   1  11       50.27       52.11      1.12 o 
   2   1  12        6.15        4.80      0.89 o 
   2   1  13       86.47       79.24      1.66 o 
   2   1  14       38.24       31.11      1.07 o 
   2   1  15       26.07       26.68      1.20 o 
   2   1  16       15.37       19.22      1.17 o 
  -2  -2  14       62.82       65.23      1.40 o 
  -2  -2  13       68.55       68.57      1.67 o 
  -2  -2  12      129.09      122.69      2.35 o 
  -2  -2  11        6.74        9.46      0.79 o 
  -2  -2  10        1.33        2.34      0.63 o 
  -2  -2   9       53.39       60.68      1.30 o 
  -2  -2   8       34.92       31.23      2.86 o 
   2   2  -7       98.99      109.57      3.62 o 
   2   2  -6     2196.23     2615.81     16.63 o 
   2   2  -5      821.46     1082.81     10.18 o 
   2   2  -4      139.83      182.31      4.06 o 
   2   2  -3      796.66      919.15      8.35 o 
   2   2  -2        0.55        1.18      0.77 o 
   2   2  -1     1066.17     1102.99      8.01 o 
   2   2   0       13.86       21.81      0.86 o 
   2   2   1       80.72       76.58      1.38 o 
   2   2   2        7.31        3.53      0.50 o 
   2   2   3      622.98      635.10      4.28 o 
   2   2   4       89.65       86.41      1.75 o 
  -2  -2  -5     1093.82     1174.26      6.62 o 
   2   2   6       22.94       34.30      1.36 o 
   2   2   7     2068.85     2307.13     10.55 o 
   2   2   8      122.45      149.25      4.82 o 
   2   2   9       38.46       29.22      2.63 o 
   2   2  10      283.54      270.36      7.10 o 
   2   2  11       36.25       35.96      1.09 o 
   2   2  12      382.58      362.70      3.36 o 
   2   2  13       15.45       13.86      0.92 o 
   2   2  14       52.06       50.58      1.28 o 
   2   2  15       47.76       41.25      1.90 o 
   2   2  16       32.80       32.61      1.46 o 
  -2  -3  14       40.74       42.98      1.83 o 
  -2  -3  13       56.16       56.38      1.27 o 
  -2  -3  12        3.42        2.20      0.64 o 
  -2  -3  11       98.97       85.08      2.01 o 
  -2  -3  10       32.67       37.55      1.16 o 
  -2  -3   9       10.38       11.80      0.89 o 
   2   3  -8       26.14       25.76      2.10 o 
   2   3  -7        3.01        4.16      1.53 o 
   2   3  -6       12.29       18.65      1.75 o 
   2   3  -5       77.03       95.86      3.36 o 
   2   3  -4     1450.21     1653.90     12.61 o 
   2   3  -3      991.83      976.70      6.27 o 
  -2  -3   2       18.08       13.32      1.25 o 
  -2  -3   1      510.89      462.15      3.73 o 
   2   3   0      510.29      510.34      3.84 o 
   2   3   1      133.78      126.89      1.55 o 
   2   3   2     2021.91     1851.77      6.72 o 
   2   3   3       70.77       61.33      1.42 o 
   2   3   4       19.87       18.72      0.97 o 
   2   3   5        0.72        2.40      0.97 o 
   2   3   6     4080.31     4396.69     14.50 o 
   2   3   7      249.56      260.70      5.67 o 
   2   3   8       48.31       32.44      2.51 o 
   2   3   9      260.90      293.34      6.95 o 
   2   3  10      117.47      110.11      2.49 o 
   2   3  11       46.37       40.86      1.42 o 
   2   3  12        1.43        0.90      0.67 o 
   2   3  13       98.93       91.70      1.79 o 
   2   3  14        0.56       -0.25      0.70 o 
   2   3  15       18.35       20.06      1.47 o 
   2   3  16        6.85        5.35      0.94 o 
  -2  -4  14      124.20      130.62      2.85 o 
  -2  -4  13       91.85       84.03      2.80 o 
  -2  -4  12        9.97       10.79      0.78 o 
  -2  -4  11      131.39       98.19      1.76 o 
  -2  -4  10      111.85       93.37      2.07 o 
  -2  -4   9       15.95       12.55      0.79 o 
  -2  -4   8      129.40      125.96      2.05 o 
   2   4  -7       17.89       29.64      2.50 o 
   2   4  -6       49.85       41.90      2.65 o 
  -2  -4   5        5.06        3.35      1.04 o 
  -2  -4   4      961.31     1049.03     10.09 o 
  -2  -4   3      166.40      123.90      3.44 o 
  -2  -4   2      145.91      140.07      3.55 o 
  -2  -4   1     2333.78     2310.34      8.93 o 
  -2  -4   0       68.96       67.67      1.61 o 
  -2  -4  -1     1025.21     1018.23      5.89 o 
   2   4   2       14.41       13.87      0.75 o 
  -2  -4  -3     2261.03     2324.19      8.89 o 
  -2  -4  -4       39.67       46.23      1.43 o 
   2   4   5       56.01       61.13      1.76 o 
   2   4   6        5.82       11.47      1.05 o 
  -2  -4  -7        5.07        3.58      0.90 o 
  -2  -4  -8       18.88       29.13      1.55 o 
   2   4   9      272.30      305.00      6.89 o 
   2   4  10        7.02        6.85      0.90 o 
   2   4  11      249.53      233.08      3.27 o 
   2   4  12        8.56        8.08      0.84 o 
   2   4  13      131.50      128.51      2.50 o 
   2   4  14       56.04       49.19      2.26 o 
   2   4  15      101.83      100.26      2.77 o 
   2   4  16      146.79      158.65      2.88 o 
  -2  -5  14        3.14        1.29      0.97 o 
  -2  -5  13       27.79       36.35      1.96 o 
  -2  -5  12        6.63        7.99      1.28 o 
  -2  -5  11      506.65      393.41      4.16 o 
  -2  -5  10        6.49        6.63      0.71 o 
  -2  -5   9        1.97        0.47      0.60 o 
  -2  -5   8      406.68      406.32      3.70 o 
   2   5  -7      270.48      286.40      6.87 o 
  -2  -5   5        3.33        0.05      1.15 o 
  -2  -5   4      724.67      691.23      8.98 o 
  -2  -5   3       14.29       12.68      1.57 o 
  -2  -5   2      269.61      301.59      3.54 o 
  -2  -5   1      511.85      522.71      4.67 o 
  -2  -5   0      258.85      270.79      3.39 o 
  -2  -5  -1      108.65      111.48      3.21 o 
  -2  -5  -2      915.40      947.83      6.32 o 
   2   5   3      113.82      133.55      1.77 o 
  -2  -5  -4      666.37      739.61      4.81 o 
  -2  -5  -5       97.19      107.57      2.32 o 
  -2  -5  -6     1529.44     1613.85      9.32 o 
   2   5   7       63.70       53.48      1.97 o 
  -2  -5  -8      278.82      290.23      4.53 o 
   2   5  10      513.54      494.77      4.38 o 
   2   5  11       23.87       23.45      1.70 o 
   2   5  12       23.71       15.45      1.13 o 
   2   5  13      237.34      197.19      4.41 o 
   2   5  14        1.10        0.99      1.00 o 
   2   5  15        0.11        1.54      0.83 o 
   2   5  16       14.00       16.26      1.10 o 
  -2  -6  14       71.44       70.46      1.90 o 
  -2  -6  13        9.22        5.87      1.27 o 
  -2  -6  12        2.78        1.94      1.13 o 
  -2  -6  11        1.00        2.03      1.11 o 
  -2  -6  10       35.53       30.06      2.01 o 
  -2  -6   9        9.32       10.41      0.93 o 
   2   6  -8       19.35       18.76      0.81 o 
  -2  -6   7       20.56       19.85      1.24 o 
  -2  -6   6        0.87       -0.03      1.71 o 
  -2  -6   5      397.55      393.17      7.52 o 
  -2  -6   4      519.89      465.85      8.06 o 
  -2  -6   3       65.84       63.39      3.07 o 
  -2  -6   2      416.18      433.04      4.57 o 
  -2  -6   1      551.82      529.27      5.11 o 
  -2  -6   0       99.12       70.31      1.94 o 
  -2  -6  -1     3650.72     3583.43     19.34 o 
  -2  -6  -2        4.76        3.49      0.76 o 
  -2  -6  -3      304.43      272.85      3.76 o 
  -2  -6  -4      145.12      163.58      2.88 o 
  -2  -6  -5       23.02       26.15      2.09 o 
  -2  -6  -6      222.20      201.96      5.55 o 
  -2  -6  -7      112.57      119.89      4.57 o 
  -2  -6  -8        3.73        3.26      1.81 o 
   2   6   9      106.73      107.77      2.09 o 
   2   6  10       46.58       39.95      1.42 o 
   2   6  11      125.52      119.64      2.29 o 
   2   6  12       29.18       30.09      1.97 o 
   2   6  13       23.58       21.32      1.72 o 
   2   6  14       75.81       72.20      2.49 o 
   2   6  15        4.42        3.91      0.89 o 
   2   6  16       17.11       17.75      0.99 o 
  -2  -7  14        0.23        2.49      0.68 o 
  -2  -7  13       23.93       19.39      1.40 o 
  -2  -7  12       48.64       38.12      2.18 o 
  -2  -7  11       76.61       58.17      2.55 o 
  -2  -7  10      187.39      185.97      4.31 o 
  -2  -7   9      730.96      606.87      7.56 o 
  -2  -7   8      325.35      328.82      5.57 o 
  -2  -7   7      369.99      407.19      4.79 o 
  -2  -7   6       17.00        9.43      1.46 o 
  -2  -7   5      137.77      136.01      5.05 o 
  -2  -7   4      491.55      474.09      8.88 o 
  -2  -7   3      397.37      377.37      7.79 o 
  -2  -7   2      338.80      372.50      5.76 o 
  -2  -7   2      610.40      643.86      9.82 o 
  -2  -7   1       59.35       66.94      2.21 o 
  -2  -7   0       41.53       37.76      1.77 o 
  -2  -7  -1        5.06        7.88      1.60 o 
  -2  -7  -2       36.77       41.32      1.89 o 
  -2  -7  -3       69.89       84.90      2.44 o 
  -2  -7  -4      677.57      745.86      6.68 o 
  -2  -7  -5      347.26      332.95      7.43 o 
  -2  -7  -6      503.71      491.21      9.18 o 
  -2  -7  -7       80.81       82.86      4.03 o 
  -2  -7  -8       29.26       23.45      1.52 o 
  -2  -7  -9      245.19      289.38      4.16 o 
   2   7  10      384.84      372.22      5.66 o 
   2   7  11      692.07      672.71      7.44 o 
   2   7  12      106.22      125.55      2.44 o 
   2   7  13       47.90       33.88      2.06 o 
   2   7  14       40.10       38.19      1.98 o 
   2   7  15       56.47       55.18      1.86 o 
  -2  -8  13       91.23       99.60      2.17 o 
  -2  -8  12      110.34      100.64      2.66 o 
  -2  -8  11       14.11       11.02      1.21 o 
  -2  -8  10      132.05      120.00      3.32 o 
  -2  -8   9       70.21       56.95      2.41 o 
  -2  -8   8       63.06       58.44      1.70 o 
  -2  -8   7      420.87      401.21      4.16 o 
  -2  -8   6      638.45      645.44      6.04 o 
  -2  -8   5       25.50       28.02      1.46 o 
  -2  -8   4     1086.69     1025.65     13.66 o 
  -2  -8   3       48.85       52.51      3.39 o 
  -2  -8   2      118.43      107.14      4.42 o 
  -2  -8   1      166.45      170.44      3.42 o 
  -2  -8   0      586.09      537.00      6.07 o 
  -2  -8  -1      537.86      528.43      8.81 o 
  -2  -8  -2      552.75      498.51      5.97 o 
  -2  -8  -3      156.89      168.20      3.51 o 
  -2  -8  -4      115.84      111.42      2.83 o 
  -2  -8  -5       28.39       27.30      2.52 o 
  -2  -8  -6     1323.52     1215.93     15.02 o 
   2   8   7       23.81       28.00      1.47 o 
   2   8   8      898.07      818.27      6.93 o 
   2   8   9      494.37      436.61      6.12 o 
   2   8  10       81.30       63.71      2.46 o 
   2   8  11       80.84       62.46      2.44 o 
   2   8  12      105.42      101.14      2.03 o 
   2   8  13       25.29       22.80      1.54 o 
   2   8  14       61.76       55.69      1.84 o 
   2   8  15       52.67       43.24      0.91 o 
  -2  -9  12       65.91       56.12      1.80 o 
  -2  -9  11       13.42        5.06      1.21 o 
  -2  -9  10       34.61       30.82      2.33 o 
  -2  -9   9       30.72       29.66      1.25 o 
  -2  -9   8      102.31       97.71      2.46 o 
  -2  -9   7      147.61      145.88      2.60 o 
  -2  -9   6      167.16      168.01      2.75 o 
  -2  -9   5     2107.40     2168.66      9.41 o 
  -2  -9   4      297.44      293.78      4.02 o 
  -2  -9   3       33.34       32.79      1.50 o 
  -2  -9   2      254.32      265.92      7.35 o 
  -2  -9   1      244.01      263.35      7.14 o 
  -2  -9   0       15.45       16.16      1.48 o 
  -2  -9  -1       45.73       43.31      2.10 o 
  -2  -9  -2        9.76        9.65      2.16 o 
  -2  -9  -3      135.98      172.09      3.87 o 
  -2  -9  -4      339.94      363.98      8.33 o 
   2   9   5       31.85       30.82      1.61 o 
  -2  -9  -6      433.02      435.94      5.13 o 
   2   9   7     2055.50     2098.50     11.37 o 
   2   9   8      249.73      254.74      4.90 o 
   2   9   9      252.01      260.50      4.96 o 
   2   9  10       57.84       56.10      3.12 o 
   2   9  11       45.01       44.99      1.51 o 
   2   9  12       39.09       35.99      1.29 o 
   2   9  13       17.68       13.20      0.86 o 
   2   9  14       57.97       54.04      1.13 o 
  -2 -10  11       42.78       40.58      1.54 o 
  -2 -10  10       58.59       67.15      2.22 o 
  -2 -10   9        9.91       14.17      1.19 o 
  -2 -10   9       42.74       44.78      2.12 o 
  -2 -10   8      241.36      247.40      4.41 o 
  -2 -10   8      257.18      271.16      4.63 o 
  -2 -10   7      155.12      166.85      2.73 o 
  -2 -10   6      288.20      304.67      3.67 o 
  -2 -10   5      477.87      505.32      4.67 o 
  -2 -10   4     1244.68     1229.93     10.58 o 
  -2 -10   3     1375.61     1343.34     16.79 o 
  -2 -10   2      136.54      118.45      5.23 o 
  -2 -10   2      670.12      588.67      6.74 o 
  -2 -10   1      285.90      266.17      7.42 o 
  -2 -10   1      399.00      381.35      5.45 o 
  -2 -10   0      134.45      134.26      5.31 o 
  -2 -10   0      233.56      240.50      4.35 o 
  -2 -10  -1       62.14       55.48      2.42 o 
  -2 -10  -1       96.60       82.19      2.64 o 
  -2 -10  -2      178.68      183.19      4.07 o 
  -2 -10  -2      253.26      261.46      4.38 o 
   2  10   3      203.91      222.62      3.44 o 
   2  10   3      362.50      400.05      3.84 o 
   2  10   4     1037.67     1012.69      6.07 o 
   2  10   5      100.72      108.26      3.05 o 
   2  10   5      863.77      856.47      7.31 o 
   2  10   6     1170.76     1106.32      9.23 o 
   2  10   6     1500.95     1414.07     11.27 o 
   2  10   7      180.61      185.03      3.79 o 
   2  10   7      390.12      373.73      6.06 o 
   2  10   8      446.03      414.22      6.32 o 
   2  10   9      237.23      224.66      4.68 o 
   2  10  10      162.40      175.33      4.05 o 
   2  10  11       59.18       60.93      2.23 o 
   2  10  12        4.04        4.85      0.89 o 
   2  10  13        4.79        4.04      1.01 o 
   2  10  14        7.97        6.73      0.74 o 
  -2 -11  10       11.62        7.02      0.89 o 
  -2 -11   9        4.22        3.21      0.62 o 
  -2 -11   8       23.36       24.74      1.07 o 
  -2 -11   7       18.95       22.21      1.08 o 
  -2 -11   6      187.01      189.56      4.14 o 
  -2 -11   5      120.73      113.16      3.34 o 
  -2 -11   4       70.94       68.86      2.72 o 
  -2 -11   3      386.50      351.62      5.71 o 
  -2 -11   2        2.15        2.12      1.02 o 
  -2 -11   1      268.91      291.60      5.05 o 
  -2 -11   0       47.99       49.63      1.56 o 
  -2 -11  -1       23.22       20.82      1.09 o 
  -2 -11  -2        0.40        0.37      0.84 o 
   2  11   3        0.42        0.98      0.72 o 
   2  11   4       35.07       35.48      1.18 o 
   2  11   5       31.01       29.42      1.11 o 
   2  11   6      754.32      723.97      5.53 o 
   2  11   7       30.90       31.67      1.11 o 
   2  11   8        6.42        6.31      0.89 o 
   2  11   9        1.77        1.70      0.77 o 
   2  11  10        2.15        2.35      0.75 o 
   2  11  11       30.96       31.47      1.17 o 
   2  11  12       25.53       32.73      1.01 o 
   2  11  13       11.95       22.24      1.08 o 
  -2 -12   9       35.63       39.04      1.28 o 
  -2 -12   8        1.38        1.81      0.83 o 
  -2 -12   7       25.31       23.09      1.54 o 
  -2 -12   6       38.47       38.65      1.90 o 
  -2 -12   5       17.55       17.84      1.58 o 
  -2 -12   4        2.56        1.21      1.12 o 
  -2 -12   3      117.30      123.07      2.30 o 
   2  12  -2      119.02      117.28      2.31 o 
  -2 -12   1        3.31        5.90      0.76 o 
  -2 -12   0        1.84        3.71      0.76 o 
   2  12   1        5.44        3.34      0.79 o 
   2  12   2        5.58        5.99      1.27 o 
   2  12   3       16.83       17.49      1.09 o 
   2  12   4       19.82       20.71      0.98 o 
   2  12   5       13.06       12.42      0.80 o 
   2  12   6      115.26      115.72      1.86 o 
   2  12   7       26.03       27.72      1.00 o 
   2  12   8        7.99        5.76      0.66 o 
   2  12   9        3.62        1.89      0.69 o 
   2  12  10       14.40       14.54      0.89 o 
   2  12  11       76.34       76.78      2.08 o 
   2  12  12      188.86      218.61      1.90 o 
  -2 -13   8       55.02       53.57      1.47 o 
  -2 -13   7        5.77        7.09      0.93 o 
  -2 -13   6        0.60       -0.31      0.85 o 
  -2 -13   5       25.09       27.21      1.59 o 
  -2 -13   4       38.71       40.32      1.94 o 
   2  13  -3        8.74        8.86      0.82 o 
  -2 -13   2       73.93       70.00      1.75 o 
   2  13  -1       74.52       67.92      1.73 o 
   2  13   0      140.14      126.02      2.29 o 
  -2 -13  -1       75.78       71.24      1.73 o 
   2  13   2      386.15      351.32      5.48 o 
   2  13   3       44.44       48.17      1.48 o 
   2  13   4        7.72        7.12      0.81 o 
   2  13   5       38.81       35.35      1.31 o 
   2  13   6        0.19       -0.34      0.55 o 
   2  13   7      192.40      192.02      2.63 o 
   2  13   8        3.78        3.38      0.53 o 
   2  13   9       20.08       19.55      0.93 o 
   2  13  10      121.85      129.82      2.43 o 
   2  13  11       27.08       26.66      1.00 o 
  -2 -14   6        2.50        2.59      0.71 o 
  -2 -14   5        5.50        4.44      0.86 o 
  -2 -14   4        5.00        7.70      1.02 o 
  -2 -14   3       63.34       59.26      2.03 o 
   2  14  -2       28.81       30.46      1.10 o 
   2  14  -1        1.33        2.17      0.64 o 
  -2 -14   0       86.88       88.24      1.71 o 
   2  14   1        3.13        2.79      0.93 o 
   2  14   2       92.91       91.65      2.68 o 
   2  14   3        0.13       -0.02      0.84 o 
   2  14   4      106.60       94.77      2.60 o 
   2  14   5       13.03       10.51      1.08 o 
   2  14   6        0.20       -0.69      0.69 o 
   2  14   7        0.14        0.17      0.67 o 
  -2 -15   4        2.89        2.78      0.65 o 
  -2 -15   3       44.15       43.89      1.36 o 
   2  15  -2        4.24        5.44      0.55 o 
  -2 -15   1        8.74       11.12      0.63 o 
   2  15   0       34.55       32.07      1.40 o 
   2  15   1       12.00        8.49      0.98 o 
   2  15   2       17.41       12.40      1.07 o 
   2  15   3       22.24       25.03      1.34 o 
   2  15   4        4.07        4.23      0.79 o 
   2  15   5       16.08       11.47      0.96 o 
   2  15   6        0.05       -0.45      0.56 o 
   2  16   2       32.43       37.35      1.10 o 
   2  16   3       14.05       12.91      0.75 o 
   3 -13  -1       20.30       13.89      0.80 o 
   3 -13   0        4.04        2.84      0.61 o 
   3 -13   1        2.82        1.69      0.65 o 
  -3  12   5      422.73      448.89      3.88 o 
  -3  12   4      125.82      123.96      2.33 o 
  -3  12   3      529.99      535.19      5.05 o 
  -3  12   2      198.47      205.20      3.29 o 
  -3  12   1       80.43       79.40      2.14 o 
  -3  12   0        4.13        3.19      0.86 o 
   3 -12   1        3.42        1.52      0.57 o 
  -3  12  -2       44.80       41.88      1.08 o 
   3 -12   3      125.36      124.93      1.86 o 
   3 -12   4      385.47      393.00      3.07 o 
   3 -12   5      217.99      216.34      3.14 o 
   3 -12   6      260.67      322.09      3.46 o 
  -3  11   7       43.21       49.84      1.55 o 
  -3  11   6      315.52      301.82      3.59 o 
  -3  11   5       37.83       47.76      1.34 o 
  -3  11   4      121.18      131.25      2.08 o 
  -3  11   3       57.99       58.29      2.25 o 
  -3  11   2        3.32        3.44      1.28 o 
  -3  11   1       20.72       25.63      1.81 o 
   3 -11   0       29.13       28.74      1.22 o 
   3 -11   1       21.69       23.59      1.18 o 
   3 -11   2       27.46       33.30      1.27 o 
   3 -11   3        1.91        1.39      0.74 o 
   3 -11   4       38.83       39.83      1.33 o 
   3 -11   5       77.86       83.44      2.05 o 
   3 -11   6       67.68       68.08      1.54 o 
   3 -11   7      257.98      299.52      3.88 o 
   3 -11   8       77.54       69.83      1.79 o 
  -3  10   9       25.56       30.37      1.12 o 
  -3  10   8        0.83        1.88      0.49 o 
  -3  10   7       15.17       13.55      1.21 o 
  -3  10   6       49.53       49.04      1.35 o 
  -3  10   5        0.09        0.95      0.67 o 
  -3  10   4        2.91        2.52      0.72 o 
  -3  10   3        5.56        5.38      0.84 o 
  -3  10   2        0.16        0.64      0.97 o 
  -3  10   1        0.16        0.32      0.99 o 
  -3  10   0       18.43       17.83      1.57 o 
  -3  10  -1       63.68       62.52      2.42 o 
  -3  10  -2        1.50        1.93      1.01 o 
  -3  10  -3      108.62      115.90      2.88 o 
   3 -10   3      108.70      111.71      3.33 o 
   3 -10   4       19.71       18.97      1.66 o 
   3 -10   5       31.60       31.83      1.85 o 
   3 -10   5       33.21       32.31      1.98 o 
   3 -10   6       48.55       45.26      2.09 o 
   3 -10   6       48.60       51.35      2.26 o 
   3 -10   7        4.21        3.46      1.12 o 
   3 -10   8        3.80        2.48      0.94 o 
   3 -10   9      121.37      112.27      2.28 o 
   3 -10  10      122.31      118.67      2.20 o 
  -3   9  10       21.15       19.61      1.02 o 
  -3   9   9       39.61       42.10      0.88 o 
  -3   9   8       18.07       15.49      0.87 o 
  -3   9   7        5.77        4.76      0.73 o 
  -3   9   6        0.39        0.54      0.70 o 
  -3   9   5        6.56        7.72      0.88 o 
  -3   9   4       11.12       10.86      0.97 o 
  -3   9   3       30.54       28.73      1.29 o 
  -3   9   2       87.93       86.69      2.01 o 
  -3   9   1        8.32        7.73      1.24 o 
  -3   9   0      288.86      298.30      5.23 o 
  -3   9  -1       26.22       29.26      1.90 o 
  -3   9  -2       26.85       28.77      1.79 o 
  -3   9  -3      358.72      362.90      3.83 o 
   3  -9   4        1.17        1.30      1.18 o 
   3  -9   4       18.11       17.08      1.85 o 
   3  -9   5       17.44       16.52      1.64 o 
   3  -9   5       23.60       20.73      2.01 o 
   3  -9   6       57.42       52.12      1.68 o 
   3  -9   6       61.05       63.36      2.76 o 
   3  -9   7       60.57       61.02      1.70 o 
   3  -9   8       10.25       11.22      1.33 o 
   3  -9   9        2.25        2.67      0.99 o 
   3  -9  10       30.17       26.84      0.99 o 
   3  -9  11       17.99       16.49      1.16 o 
  -3   8  11        5.00        3.97      0.71 o 
  -3   8  10       16.98       15.62      0.84 o 
  -3   8   9        1.03        1.54      0.60 o 
  -3   8   8       33.39       27.96      1.76 o 
  -3   8   7       45.31       43.42      1.45 o 
  -3   8   6        6.26        5.93      0.82 o 
  -3   8   5      157.30      145.82      2.63 o 
  -3   8   4       93.36       81.67      2.05 o 
  -3   8   3        5.88        5.90      0.86 o 
  -3   8   2       78.59       83.67      2.01 o 
  -3   8   1      321.03      310.41      5.31 o 
  -3   8   0       15.20       18.84      1.60 o 
  -3   8  -1      780.14      789.12      5.58 o 
  -3   8  -2      168.42      169.76      2.67 o 
   3  -8   3      247.30      254.38      3.23 o 
   3  -8   4       20.09       20.24      1.62 o 
   3  -8   5      110.40      103.71      2.31 o 
   3  -8   6       24.01       22.76      1.28 o 
   3  -8   7        2.43        0.56      0.82 o 
   3  -8   8       81.73       75.27      1.89 o 
   3  -8   9       12.42       12.44      1.36 o 
   3  -8  10       27.40       28.95      1.57 o 
   3  -8  11        0.18       -0.70      0.86 o 
   3  -8  12       79.69       83.50      2.09 o 
  -3   7  12        0.55        1.09      0.59 o 
  -3   7  11      188.72      178.02      2.96 o 
  -3   7  10        6.22        6.56      0.78 o 
  -3   7   9       16.42       14.89      0.94 o 
  -3   7   8      117.51      111.62      3.28 o 
  -3   7   7       46.82       44.79      1.51 o 
  -3   7   6       36.50       36.11      1.42 o 
  -3   7   5        0.47       -0.36      0.75 o 
  -3   7   4       27.39       23.23      1.02 o 
  -3   7   3       13.15       14.48      0.97 o 
  -3   7   2       47.07       50.12      1.31 o 
   3  -7  -1       44.66       45.28      1.56 o 
   3  -7   0       48.68       46.81      1.55 o 
   3  -7   1       95.00       96.05      1.81 o 
  -3   7  -2      196.99      205.16      2.81 o 
   3  -7   3      166.29      151.92      3.07 o 
   3  -7   4       20.95       17.88      1.39 o 
   3  -7   5       91.80       90.56      2.13 o 
   3  -7   6       98.75       86.85      2.12 o 
   3  -7   7       67.57       60.59      1.47 o 
   3  -7   8        7.51        6.06      0.62 o 
   3  -7   9       59.80       53.73      2.24 o 
   3  -7  10        9.22        8.17      1.19 o 
   3  -7  11        0.71       -0.47      1.00 o 
   3  -7  12       31.09       33.48      1.68 o 
   3  -7  13       15.15       12.23      1.10 o 
  -3   6  12        0.50        0.41      0.70 o 
  -3   6  11       52.62       49.09      1.32 o 
  -3   6  10       52.74       47.26      1.49 o 
  -3   6   9       40.30       39.34      1.34 o 
  -3   6   8      104.82      104.67      3.29 o 
  -3   6   7        3.82        3.37      0.74 o 
  -3   6   6        6.21        4.24      0.95 o 
   3  -6  -5      215.53      214.67      2.52 o 
   3  -6  -4      706.80      706.23      4.40 o 
  -3   6   3        0.28        1.17      0.65 o 
   3  -6  -2       59.18       61.81      2.56 o 
   3  -6  -1      371.20      399.68      6.00 o 
   3  -6   0       13.93       13.39      1.39 o 
   3  -6   1       59.74       63.82      2.44 o 
   3  -6   2        4.32        2.41      1.48 o 
   3  -6   3      109.07      106.80      4.67 o 
   3  -6   4        0.63        3.73      1.03 o 
   3  -6   5       74.09       70.96      1.61 o 
   3  -6   6      129.98      124.17      2.11 o 
   3  -6   7        2.32        4.35      0.66 o 
   3  -6   8      238.12      217.20      3.14 o 
   3  -6   9        0.06        0.06      1.15 o 
   3  -6  10        0.27        0.03      1.22 o 
   3  -6  11       16.94       14.27      1.56 o 
   3  -6  12       51.20       47.97      2.12 o 
   3  -6  13       25.61       25.86      1.57 o 
   3  -6  14        8.20        6.85      0.92 o 
  -3   5  13       37.53       36.17      1.18 o 
  -3   5  12       31.60       30.62      1.49 o 
  -3   5  11      103.66      106.32      1.94 o 
  -3   5  10       10.80       12.31      0.97 o 
  -3   5   9       73.91       70.02      2.70 o 
  -3   5   8       97.86       90.00      3.03 o 
  -3   5   7       60.42       58.69      1.70 o 
   3  -5  -6       99.65      109.42      2.56 o 
  -3   5   5        8.27        8.28      0.74 o 
   3  -5  -4        1.31        4.49      1.95 o 
   3  -5  -3       30.69       37.16      1.84 o 
   3  -5  -2      172.55      195.25      3.90 o 
   3  -5  -1       80.18       84.55      2.70 o 
   3  -5   0        5.86        6.74      1.07 o 
   3  -5   1       65.79       72.06      2.45 o 
   3  -5   2       98.76      108.09      2.85 o 
   3  -5   3       42.15       38.93      2.74 o 
   3  -5   4      339.50      331.68      7.63 o 
   3  -5   5        0.83        2.05      1.70 o 
   3  -5   6       96.64      106.96      1.93 o 
   3  -5   7      112.75      118.45      1.70 o 
   3  -5   8      448.00      442.43      4.30 o 
   3  -5   9        2.84        4.52      0.92 o 
   3  -5  10       71.79       73.85      2.55 o 
   3  -5  11       12.91       11.25      1.53 o 
   3  -5  12        8.75        7.86      0.91 o 
   3  -5  13       29.30       31.74      1.76 o 
   3  -5  14        3.32        3.23      0.94 o 
   3  -5  15        2.57        3.11      0.71 o 
  -3   4  13        2.61        3.27      0.80 o 
  -3   4  12        0.40        0.50      0.94 o 
  -3   4  11      193.12      190.34      2.65 o 
  -3   4  10        1.34        1.13      0.82 o 
  -3   4   9       51.36       51.75      2.36 o 
  -3   4   8       14.27       11.67      1.50 o 
   3  -4  -7       62.05       66.49      2.21 o 
   3  -4  -6      409.10      426.27      4.00 o 
   3  -4  -5       27.42       29.23      2.84 o 
   3  -4  -4      150.84      192.26      3.89 o 
   3  -4  -3      416.07      456.30      7.78 o 
   3  -4  -2      379.01      402.30      7.32 o 
   3  -4  -1      165.99      179.61      4.96 o 
   3  -4   0      148.37      140.52      4.43 o 
   3  -4   1      125.41      114.84      4.16 o 
   3  -4   2       81.43       68.17      3.44 o 
   3  -4   3       85.05       86.00      3.71 o 
   3  -4   4        5.33        5.27      1.04 o 
   3  -4   5       77.11       71.66      2.36 o 
   3  -4   6       70.41       75.63      2.59 o 
   3  -4   7      164.79      192.16      4.06 o 
   3  -4   8       75.69       73.98      1.20 o 
   3  -4   9       12.71       15.18      1.02 o 
   3  -4  10       30.65       32.24      1.96 o 
   3  -4  11        0.59        1.41      0.95 o 
   3  -4  12       19.60       23.49      1.23 o 
   3  -4  13      109.70      118.02      2.11 o 
   3  -4  14        0.33        1.37      1.02 o 
   3  -4  15        5.65        5.46      0.90 o 
  -3   3  13        6.85        8.16      1.00 o 
  -3   3  12       13.64       11.32      0.87 o 
  -3   3  11      420.23      409.81      3.98 o 
  -3   3  10      235.60      250.65      3.21 o 
  -3   3   9      125.41      121.20      2.41 o 
   3  -3  -8      276.43      284.08      3.45 o 
  -3   3   7      115.43      116.27      2.72 o 
   3  -3  -6      162.80      181.13      5.89 o 
   3  -3  -5       23.33       20.59      2.33 o 
   3  -3  -4        8.74       12.60      1.53 o 
   3  -3  -3      355.77      405.16      6.91 o 
   3  -3  -2        6.29        8.02      1.26 o 
   3  -3  -1      124.97      132.18      4.00 o 
   3  -3   0       49.00       35.09      2.24 o 
   3  -3   1      152.41      169.76      2.82 o 
   3  -3   2      459.69      512.13      4.96 o 
   3  -3   3      218.15      238.09      3.61 o 
   3  -3   4      230.95      265.92      4.02 o 
   3  -3   5      194.58      213.55      3.77 o 
   3  -3   6       31.41       27.03      1.61 o 
   3  -3   7       15.34       13.54      1.36 o 
   3  -3   8       27.43       25.33      2.57 o 
   3  -3   9        4.33        6.82      1.17 o 
   3  -3  10      200.43      206.89      3.13 o 
   3  -3  11       29.68       31.76      1.51 o 
   3  -3  12       19.97       17.43      1.20 o 
   3  -3  13      348.24      353.07      3.71 o 
   3  -3  14       29.44       29.47      1.80 o 
   3  -3  15       81.26       89.28      2.35 o 
   3  -3  16       86.85       94.66      1.76 o 
  -3   2  14       14.59       10.08      0.79 o 
  -3   2  13      150.12      146.68      2.02 o 
  -3   2  12       31.41       32.69      1.27 o 
  -3   2  11        2.41        2.27      0.77 o 
  -3   2  10      268.76      246.15      3.37 o 
  -3   2   9      369.12      367.57      4.05 o 
  -3   2   8      755.43      747.72      5.49 o 
   3  -2  -7       89.44      105.61      4.63 o 
   3  -2  -6        1.52        3.79      1.93 o 
   3  -2  -5       99.92      120.41      3.80 o 
   3  -2  -4       35.42       36.74      2.23 o 
   3  -2  -3       32.62       49.58      2.51 o 
   3  -2  -2       25.41       36.14      2.21 o 
   3  -2  -1       96.99       87.49      3.09 o 
   3  -2   0       28.30       34.93      2.16 o 
   3  -2   1      304.84      290.44      5.48 o 
   3  -2   2        1.19        2.79      0.74 o 
   3  -2   3       19.69       12.77      1.57 o 
   3  -2   3       73.49       63.23      2.60 o 
   3  -2   4      607.27      598.76      8.16 o 
   3  -2   4      621.36      665.60      8.31 o 
   3  -2   5      422.93      449.87      7.49 o 
   3  -2   6      172.67      178.90      4.66 o 
   3  -2   6      192.31      196.60      5.47 o 
   3  -2   7       41.52       38.13      1.78 o 
   3  -2   8      157.13      150.04      5.35 o 
   3  -2   9       45.86       45.65      3.28 o 
   3  -2   9       95.47       89.37      2.90 o 
   3  -2  10        8.41       13.54      1.05 o 
   3  -2  11        6.19       10.38      1.11 o 
   3  -2  12      656.65      632.20      5.31 o 
   3  -2  13        3.43        3.80      0.84 o 
   3  -2  14      255.73      248.14      2.95 o 
   3  -2  15       40.23       47.70      1.97 o 
   3  -2  16        0.01        0.94      0.78 o 
  -3   1  14        1.78        2.77      0.69 o 
  -3   1  13       40.82       46.29      1.42 o 
  -3   1  12       29.05       30.27      1.34 o 
  -3   1  11      342.96      337.50      3.92 o 
  -3   1  10      587.44      563.97      5.11 o 
  -3   1   9      609.05      596.63      5.19 o 
  -3   1   8      141.90      159.11      2.61 o 
   3  -1  -7       84.21      107.46      4.69 o 
  -3   1   6      132.53      154.67      3.22 o 
   3  -1  -5      135.38      147.65      4.26 o 
   3  -1  -4      127.74      139.55      3.99 o 
   3  -1  -3      445.60      569.52      7.65 o 
   3  -1  -2      711.97      891.22      9.29 o 
   3  -1  -1      826.29     1030.11      9.81 o 
   3  -1   0      128.28      126.90      3.56 o 
   3  -1   1      198.47      205.80      4.37 o 
   3  -1   2       98.23       87.22      2.95 o 
   3  -1   3      458.70      505.25      4.74 o 
   3  -1   4      519.78      569.37      5.22 o 
   3  -1   5      527.89      577.74      8.15 o 
   3  -1   6       73.62       73.36      3.32 o 
   3  -1   7      147.00      137.27      4.74 o 
   3  -1   8       97.33       88.59      4.26 o 
   3  -1   9       55.97       58.89      3.78 o 
   3  -1  10       82.83      100.21      2.25 o 
   3  -1  11      962.42      920.66      6.56 o 
   3  -1  12      329.36      366.64      4.13 o 
   3  -1  13      257.54      275.50      3.55 o 
   3  -1  14       50.90       47.94      1.55 o 
   3  -1  15       28.80       33.59      1.98 o 
   3  -1  16        9.19        9.91      1.25 o 
  -3   0  14       20.99       24.43      1.12 o 
  -3   0  13       72.96       75.03      1.61 o 
  -3   0  12       12.63       11.36      0.97 o 
  -3   0  11      467.29      455.32      4.49 o 
  -3   0  10      635.75      564.22      5.09 o 
  -3   0   9      209.35      210.40      3.12 o 
  -3   0   8      104.65      103.77      1.96 o 
  -3   0   7      388.90      397.99      8.17 o 
   3   0  -6      479.33      521.85      7.83 o 
   3   0  -5      235.70      244.53      5.28 o 
   3   0  -4      268.61      265.00      5.26 o 
   3   0  -3      207.19      231.19      4.81 o 
   3   0  -2      240.33      249.10      4.78 o 
   3   0  -1       12.28       11.57      1.35 o 
   3   0   0       98.79      105.54      3.03 o 
   3   0   1     1349.99     1426.52     10.62 o 
   3   0   2      134.05      139.69      3.38 o 
   3   0   3       19.32       12.99      1.26 o 
   3   0   4      369.85      370.93      4.04 o 
   3   0   5      115.87      129.36      2.51 o 
   3   0   6      281.42      268.96      5.92 o 
   3   0   7      131.10      127.37      4.47 o 
   3   0   8      425.23      403.07      8.35 o 
   3   0   9      622.84      628.41     11.09 o 
   3   0  10      188.17      182.03      2.61 o 
   3   0  11      227.53      234.82      3.29 o 
   3   0  12      391.65      391.52      4.26 o 
   3   0  13      739.45      725.74      5.66 o 
   3   0  14        8.97        9.24      0.75 o 
   3   0  15       40.54       54.02      1.43 o 
   3   0  16       11.68       17.56      1.25 o 
  -3  -1  14        6.34        5.97      0.90 o 
  -3  -1  13       26.46       24.41      1.14 o 
  -3  -1  12       37.82       40.81      1.50 o 
  -3  -1  11      205.43      204.09      3.11 o 
  -3  -1  10       35.11       35.77      1.60 o 
  -3  -1   9       23.99       24.23      1.63 o 
  -3  -1   8       10.33        8.53      0.95 o 
   3   1  -7      166.89      173.71      4.95 o 
   3   1  -6      184.02      180.72      4.75 o 
   3   1  -5      965.12      931.20     10.14 o 
   3   1  -4      114.47      124.06      4.33 o 
   3   1  -3      235.72      223.10      4.60 o 
   3   1  -2      931.30      830.34      8.47 o 
   3   1  -1      814.41      783.30      7.96 o 
   3   1   0      463.99      442.36      5.86 o 
   3   1   1      909.02      844.38      7.81 o 
   3   1   2      624.85      595.77      6.48 o 
   3   1   3      564.08      663.75      6.68 o 
   3   1   4      685.64      711.57      5.25 o 
   3   1   5      411.24      396.58      4.40 o 
   3   1   6       69.74       69.49      3.13 o 
   3   1   7     1159.18     1252.89     13.37 o 
   3   1   8      331.60      327.59      7.44 o 
   3   1   9      222.65      217.91      6.56 o 
   3   1  10        6.59        6.26      0.97 o 
   3   1  11       39.66       41.72      1.49 o 
   3   1  12       49.19       59.18      1.52 o 
   3   1  13      223.43      239.20      2.74 o 
   3   1  14       56.62       64.23      1.48 o 
   3   1  15       28.59       30.02      1.03 o 
   3   1  16        4.79        4.68      1.11 o 
  -3  -2  14        6.89        9.30      0.85 o 
  -3  -2  13        1.07       -0.65      0.65 o 
  -3  -2  12       14.63        9.64      0.74 o 
  -3  -2  11        9.53        5.69      0.71 o 
  -3  -2  10      189.93      194.48      3.01 o 
  -3  -2  10      201.70      187.55      4.28 o 
  -3  -2   9       10.66       13.85      1.32 o 
  -3  -2   9      132.42      136.59      2.62 o 
  -3  -2   8      288.35      318.91      4.18 o 
  -3  -2   8      300.18      310.58      3.62 o 
   3   2  -7       77.23       59.15      2.96 o 
   3   2  -6      149.94      150.09      4.41 o 
   3   2  -5      737.32      768.65      9.44 o 
   3   2  -4      106.27      170.56      4.35 o 
   3   2  -3      354.42      364.61      5.97 o 
   3   2  -2     1520.33     1425.27     11.22 o 
   3   2  -1      353.22      326.83      5.17 o 
   3   2   0       59.25       62.44      2.29 o 
   3   2   1      573.67      520.15      6.00 o 
   3   2   2      393.89      369.83      4.93 o 
   3   2   3      276.01      273.15      3.07 o 
   3   2   4      104.17      104.02      1.91 o 
   3   2   4      947.50      865.88      9.05 o 
   3   2   5      463.05      582.32      5.51 o 
  -3  -2  -5      517.17      542.53      5.04 o 
  -3  -2  -6       33.43       44.93      2.10 o 
   3   2   6       92.38      116.47      4.04 o 
  -3  -2  -7        2.29        7.31      1.21 o 
   3   2   7      410.58      406.18      7.72 o 
   3   2   8       17.05       17.63      2.06 o 
   3   2   9        7.69        6.67      1.82 o 
   3   2  10       21.32       22.57      1.37 o 
   3   2  11      219.50      207.11      3.56 o 
   3   2  12       21.23       21.23      1.27 o 
   3   2  13        7.53        8.12      1.03 o 
   3   2  14        3.43        3.02      0.65 o 
   3   2  15        0.81        0.98      0.54 o 
   3   2  16       68.96       72.97      1.90 o 
  -3  -3  14       16.55       19.97      1.07 o 
  -3  -3  13       42.45       38.69      1.22 o 
  -3  -3  12       15.42       16.54      0.85 o 
  -3  -3  11        1.36        2.29      0.62 o 
  -3  -3  10      231.85      202.53      3.06 o 
  -3  -3   9       16.05       19.16      1.13 o 
  -3  -3   8        9.27        8.20      0.70 o 
   3   3  -7        6.41        3.69      1.88 o 
   3   3  -6      126.31      151.40      4.63 o 
   3   3  -5       99.93      101.70      3.79 o 
   3   3  -4      794.54      798.94      9.81 o 
   3   3  -3      149.86      142.53      4.04 o 
   3   3  -2      438.16      462.58      6.81 o 
   3   3  -1      284.80      277.11      5.07 o 
   3   3   0      264.07      246.76      4.48 o 
  -3  -3  -1        1.85        1.51      0.55 o 
  -3  -3  -2        4.55        7.07      0.73 o 
   3   3   3      121.74      105.73      1.96 o 
  -3  -3  -4      372.79      359.80      2.96 o 
  -3  -3  -5      630.89      695.90      5.85 o 
   3   3   6      649.95      654.13      5.95 o 
  -3  -3  -7      763.98      828.44      7.04 o 
  -3  -3  -8        4.12       10.32      1.15 o 
   3   3   9       27.46       35.78      2.92 o 
   3   3  10       17.61       14.44      0.93 o 
   3   3  11       88.85       87.82      1.88 o 
   3   3  12      155.78      143.04      2.67 o 
   3   3  13       20.66       20.23      1.02 o 
   3   3  14       21.40       18.20      0.93 o 
   3   3  15      332.75      307.27      3.19 o 
   3   3  16        0.75        1.87      0.73 o 
  -3  -4  14       44.28       57.05      1.52 o 
  -3  -4  13       16.88       16.59      1.40 o 
  -3  -4  12        1.49        3.11      0.79 o 
  -3  -4  11        0.17        1.14      0.55 o 
  -3  -4  10        3.10        1.79      0.64 o 
  -3  -4   9       99.48       83.74      1.66 o 
  -3  -4   8        8.49        5.31      0.62 o 
   3   4  -7      187.31      180.11      5.50 o 
   3   4  -6        3.40        6.96      1.54 o 
   3   4  -5       46.18       34.91      2.45 o 
   3   4  -4      271.93      270.20      6.02 o 
   3   4  -3      136.83      152.26      4.41 o 
   3   4  -2       32.56       41.82      2.31 o 
   3   4  -1        0.62        2.54      1.06 o 
   3   4   0      689.74      656.05      5.35 o 
   3   4   1      190.39      169.55      2.69 o 
   3   4   2       61.15       57.47      1.59 o 
   3   4   3       37.06       40.15      1.31 o 
   3   4   4      176.47      155.60      2.30 o 
  -3  -4  -5      135.35      142.55      2.79 o 
  -3  -4  -6       16.04       12.89      1.14 o 
  -3  -4  -7        5.85       10.44      1.04 o 
  -3  -4  -8      325.89      388.26      5.25 o 
   3   4   9      109.71      122.03      4.85 o 
   3   4  10        7.78        4.52      0.86 o 
   3   4  11       12.03       10.15      1.00 o 
   3   4  12      108.64       83.67      2.11 o 
   3   4  13      126.65      102.25      2.28 o 
   3   4  14       38.18       34.00      1.36 o 
   3   4  15        0.48       -0.04      0.90 o 
   3   4  16       45.64       50.91      1.71 o 
  -3  -5  14       52.71       67.73      1.56 o 
  -3  -5  13       20.88       16.46      1.41 o 
  -3  -5  12       10.65       13.35      1.44 o 
  -3  -5  11        0.64        0.75      0.70 o 
  -3  -5  10      323.24      271.02      3.46 o 
  -3  -5   9        1.26        1.26      0.60 o 
   3   5  -8        5.06        6.70      0.64 o 
  -3  -5   7       85.23       75.27      1.63 o 
   3   5  -6       53.27       61.98      3.39 o 
   3   5  -5       83.53       79.18      3.76 o 
   3   5  -4       30.50       30.72      2.43 o 
   3   5  -3      577.99      597.22      9.00 o 
   3   5  -2      119.76      125.41      4.04 o 
  -3  -5   1       83.62       72.64      1.67 o 
   3   5   0     2124.99     2150.46     10.18 o 
  -3  -5  -1     2511.69     2545.14     10.87 o 
   3   5   2     2290.17     2362.47     10.23 o 
   3   5   3     1474.02     1429.46      7.58 o 
   3   5   4        3.37        6.38      0.90 o 
  -3  -5  -5       43.52       55.54      1.87 o 
  -3  -5  -6       87.15      104.54      2.60 o 
  -3  -5  -7      248.45      238.91      4.08 o 
  -3  -5  -8       55.58       58.29      2.22 o 
  -3  -5  -9       26.73       30.05      1.27 o 
   3   5  10       49.07       61.77      1.71 o 
   3   5  11       90.06       88.87      2.17 o 
   3   5  12      118.58      103.71      3.30 o 
   3   5  13      172.33      151.49      2.70 o 
   3   5  14      105.23       96.58      2.98 o 
   3   5  15       52.72       55.02      2.07 o 
   3   5  16       15.56       15.67      1.08 o 
  -3  -6  13       26.00       27.89      1.49 o 
  -3  -6  12        0.22       -0.98      0.98 o 
  -3  -6  11       17.50       13.82      1.41 o 
  -3  -6  10        2.42        2.26      0.76 o 
  -3  -6   9        6.30        5.51      0.87 o 
  -3  -6   8      155.79      126.63      2.40 o 
  -3  -6   7       27.86       24.08      1.19 o 
   3   6  -6       77.52       81.54      2.23 o 
   3   6  -5        5.63        6.58      1.84 o 
   3   6  -4       13.46       12.94      2.00 o 
  -3  -6   3       31.78       23.69      1.49 o 
  -3  -6   2        4.47        5.27      0.93 o 
  -3  -6   1       29.75       31.38      1.22 o 
  -3  -6   0       64.51      101.82      2.03 o 
  -3  -6  -1      953.03      967.06      5.93 o 
  -3  -6  -2     2403.83     2439.23     11.66 o 
   3   6   3      588.34      625.21      5.43 o 
   3   6   4      318.63      309.26      4.07 o 
  -3  -6  -5      322.99      294.03      4.12 o 
  -3  -6  -6      290.09      325.24      4.57 o 
  -3  -6  -7       95.00       87.92      3.95 o 
  -3  -6  -8      172.14      157.92      5.24 o 
  -3  -6  -9      231.74      255.15      2.91 o 
   3   6  10       49.97       44.77      1.50 o 
   3   6  11       65.98       67.58      1.81 o 
   3   6  12       77.75       68.09      1.80 o 
   3   6  13      180.24      142.53      3.73 o 
   3   6  14       50.27       42.23      2.02 o 
   3   6  15       18.40       12.37      1.14 o 
   3   6  16       20.01       19.80      1.08 o 
  -3  -7  13        3.71        0.88      0.83 o 
  -3  -7  12        9.98        5.63      1.21 o 
  -3  -7  11       27.51       27.22      1.70 o 
  -3  -7  10        1.82        0.41      1.04 o 
  -3  -7   9       44.28       30.77      1.92 o 
  -3  -7   8       31.16       24.50      1.76 o 
  -3  -7   7      452.63      371.21      3.96 o 
  -3  -7   6       42.92       43.96      1.47 o 
   3   7  -5        4.94        6.64      1.82 o 
   3   7  -4        3.99        4.94      1.79 o 
  -3  -7   3      490.12      434.20      5.98 o 
  -3  -7   2      300.96      255.60      6.36 o 
  -3  -7   1      557.47      577.90      6.10 o 
  -3  -7   0      758.46      752.72      5.69 o 
  -3  -7  -1       16.92       21.81      1.12 o 
  -3  -7  -2       29.62       43.31      1.41 o 
  -3  -7  -3      563.58      600.54      6.20 o 
  -3  -7  -4      185.72      190.52      5.47 o 
  -3  -7  -5      207.35      169.50      5.28 o 
  -3  -7  -6      223.77      198.31      5.87 o 
  -3  -7  -7       66.66       72.26      3.71 o 
  -3  -7  -8        3.96        6.53      0.87 o 
  -3  -7  -9      322.74      282.88      3.50 o 
   3   7  10       36.73       37.07      1.44 o 
   3   7  11       90.73       89.04      2.07 o 
   3   7  12        9.99       15.55      1.41 o 
   3   7  13       55.87       50.32      2.29 o 
   3   7  14      135.18      123.87      3.07 o 
   3   7  15        9.72       10.56      1.02 o 
   3   7  16       33.19       22.43      0.95 o 
  -3  -8  12       68.47       64.62      2.02 o 
  -3  -8  11       80.50       64.86      2.25 o 
  -3  -8  10       60.90       57.79      2.36 o 
  -3  -8   9        6.21        6.06      1.24 o 
  -3  -8   8      253.46      243.83      3.22 o 
  -3  -8   7        7.75        9.40      0.95 o 
  -3  -8   6       35.73       33.25      2.02 o 
  -3  -8   5     2344.01     2263.13     11.49 o 
  -3  -8   4        9.97       10.84      1.36 o 
  -3  -8   3        1.70        2.67      1.84 o 
  -3  -8   2      190.06      191.47      5.91 o 
  -3  -8   1      136.31      112.57      2.97 o 
  -3  -8   0      108.18      106.60      2.87 o 
   3   8   1       36.15       28.30      1.32 o 
   3   8   2       62.14       57.53      2.07 o 
  -3  -8  -3        0.40        1.71      1.03 o 
  -3  -8  -4        5.93       11.52      1.82 o 
  -3  -8  -5      924.33      836.52     12.19 o 
  -3  -8  -6      147.60      137.35      5.10 o 
  -3  -8  -7        0.63        4.51      1.04 o 
  -3  -8  -8     1074.50      978.42      7.59 o 
   3   8   9      156.98      133.89      3.51 o 
   3   8  10        9.68        8.49      1.23 o 
   3   8  11      221.60      211.29      4.23 o 
   3   8  12       12.49       11.81      1.27 o 
   3   8  13       65.88       66.00      1.57 o 
   3   8  14       20.78       19.81      1.33 o 
   3   8  15        0.06        0.47      0.62 o 
  -3  -9  12        9.58        5.74      0.89 o 
  -3  -9  11        3.83        0.93      0.82 o 
  -3  -9  10        4.28        5.58      1.09 o 
  -3  -9   9       16.28       13.61      1.39 o 
  -3  -9   8        8.78       12.00      0.93 o 
  -3  -9   7       12.94       11.52      0.96 o 
  -3  -9   6      471.74      462.54      6.48 o 
  -3  -9   5      877.08      885.93      8.74 o 
  -3  -9   4     1790.88     1703.97     13.04 o 
   3   9  -3     1014.61      921.36      6.82 o 
  -3  -9   2       96.99       82.95      2.14 o 
  -3  -9   1      699.11      596.08     10.52 o 
  -3  -9   0      334.28      322.40      5.16 o 
   3   9   1      400.99      364.24      4.41 o 
  -3  -9  -2      338.46      315.18      5.12 o 
  -3  -9  -3      264.91      269.03      4.72 o 
  -3  -9  -4      866.24      776.25     11.97 o 
   3   9   5      341.29      336.46      4.36 o 
   3   9   6      910.16      877.43      7.14 o 
  -3  -9  -7     1893.99     1745.97     10.23 o 
   3   9   8      232.95      228.40      4.59 o 
   3   9   9      429.18      390.02      5.94 o 
   3   9  10       10.47        5.32      1.22 o 
   3   9  11        0.31        0.59      0.86 o 
   3   9  12       31.68       28.82      1.18 o 
   3   9  13        4.73        2.31      0.62 o 
   3   9  14      104.70      109.87      2.28 o 
  -3 -10  11        5.23        2.96      0.87 o 
  -3 -10  10       65.78       69.78      2.09 o 
  -3 -10   9      179.25      198.50      2.45 o 
  -3 -10   8       93.97       95.36      1.95 o 
  -3 -10   7      542.37      539.94      4.72 o 
  -3 -10   6       28.30       29.19      1.31 o 
  -3 -10   5        6.28        8.20      1.68 o 
  -3 -10   4      146.40      130.77      3.58 o 
  -3 -10   3      393.31      381.18      5.42 o 
  -3 -10   3      396.56      505.20      6.48 o 
  -3 -10   2      335.16      303.56      3.67 o 
  -3 -10   1       32.98       25.01      1.22 o 
   3  10   0       17.89       16.61      1.24 o 
  -3 -10  -1       52.95       44.49      1.47 o 
  -3 -10  -2       43.81       39.07      1.38 o 
  -3 -10  -3       38.82       34.55      1.29 o 
   3  10   4      155.74      152.17      2.22 o 
  -3 -10  -5      151.25      155.05      3.13 o 
   3  10   6        5.87        6.25      1.21 o 
   3  10   7      228.77      208.96      2.97 o 
   3  10   8        0.21        0.59      1.01 o 
   3  10   9        7.43        5.96      1.25 o 
   3  10  10       72.47       75.32      2.67 o 
   3  10  11       51.37       49.86      2.12 o 
   3  10  12       60.90       55.41      1.41 o 
   3  10  13        0.90        1.27      0.53 o 
   3  10  14       57.41       76.09      1.77 o 
  -3 -11  10        2.23       -0.69      0.69 o 
  -3 -11   9        4.18        3.69      0.82 o 
  -3 -11   9        6.19        6.66      1.10 o 
  -3 -11   8       33.15       37.02      1.68 o 
  -3 -11   8       43.29       48.28      2.01 o 
  -3 -11   7       18.51       19.22      1.17 o 
  -3 -11   6       23.68       21.09      1.33 o 
  -3 -11   5       14.44       14.06      1.02 o 
  -3 -11   4      229.62      251.69      3.38 o 
  -3 -11   3       26.54       18.30      2.10 o 
  -3 -11   2      256.45      249.05      4.60 o 
  -3 -11   1      357.93      315.76      5.16 o 
  -3 -11   0       30.64       25.07      1.85 o 
  -3 -11  -1       66.75       59.29      2.47 o 
  -3 -11  -2       60.18       55.26      2.48 o 
   3  11   3       29.61       30.79      1.41 o 
   3  11   4      425.48      427.53      4.15 o 
   3  11   5      253.91      284.65      3.45 o 
   3  11   6       47.66       40.44      1.64 o 
   3  11   7      147.26      157.69      2.74 o 
   3  11   8       20.52       19.13      1.75 o 
   3  11   9       42.65       39.10      2.34 o 
   3  11  10       16.65       17.50      1.77 o 
   3  11  11       36.67       41.24      2.07 o 
   3  11  12        5.94        8.93      0.91 o 
   3  11  13        3.98        5.56      1.08 o 
  -3 -12   8        4.55        5.38      0.62 o 
  -3 -12   7      153.11      175.99      2.24 o 
  -3 -12   6      130.09      152.17      2.27 o 
  -3 -12   5      174.19      181.83      2.60 o 
  -3 -12   4       57.20       59.33      2.48 o 
  -3 -12   3       42.99       44.86      2.27 o 
  -3 -12   2      187.63      182.45      4.16 o 
  -3 -12   1      310.94      273.00      4.97 o 
  -3 -12   0      141.75      115.94      3.19 o 
  -3 -12  -1      356.18      265.98      4.74 o 
  -3 -12  -2      344.90      287.55      3.37 o 
  -3 -12  -3       81.04       75.70      1.82 o 
  -3 -12  -4      386.07      358.37      3.77 o 
   3  12   5      154.98      148.89      2.46 o 
   3  12   6       25.04       27.34      1.24 o 
   3  12   7       31.78       35.63      1.33 o 
   3  12   8      114.40      117.46      2.23 o 
   3  12   9       72.41       84.82      1.86 o 
   3  12  10      107.19      116.32      2.01 o 
   3  12  11        4.91        5.12      0.65 o 
   3  12  12        9.70       13.56      0.68 o 
  -3 -13   7       64.30       84.53      2.04 o 
  -3 -13   6       33.25       43.93      1.78 o 
  -3 -13   5       11.93        9.37      1.22 o 
  -3 -13   4       21.64       23.62      1.57 o 
  -3 -13   3       20.31       25.95      1.17 o 
   3  13  -2       29.02       30.99      1.28 o 
   3  13  -1        5.70        7.19      0.97 o 
  -3 -13   0        0.78        0.77      1.43 o 
   3  13   1      103.53      107.87      2.14 o 
   3  13   2       93.42       77.74      2.71 o 
   3  13   3        1.19        0.91      0.96 o 
   3  13   4        7.37        8.46      0.96 o 
   3  13   5       48.25       49.60      1.50 o 
   3  13   6       24.68       30.49      0.99 o 
   3  13   7       15.84       17.79      0.86 o 
   3  13   8        7.68        6.45      0.89 o 
   3  13   9       51.60       61.53      1.43 o 
   3  13  10       79.34       94.03      1.57 o 
   3  13  11       36.83       38.86      1.23 o 
  -3 -14   6       92.00      102.85      2.11 o 
  -3 -14   5       19.50       23.20      1.42 o 
  -3 -14   4       33.04       38.28      1.76 o 
   3  14  -3        1.34        3.28      0.95 o 
  -3 -14   3       15.09       16.57      1.47 o 
   3  14  -2       13.07       14.97      1.22 o 
  -3 -14   2       21.67       22.57      1.65 o 
   3  14  -1       79.62       79.17      1.76 o 
   3  14   0       14.06       16.44      1.09 o 
   3  14   1       40.18       47.28      1.46 o 
   3  14   2       69.64       75.39      2.66 o 
   3  14   3       22.76       23.66      1.79 o 
   3  14   4       44.29       43.48      1.37 o 
   3  14   5       22.75       24.40      1.18 o 
   3  14   6       24.79       23.21      1.32 o 
   3  14   6       25.53       28.06      1.63 o 
   3  14   7       58.85       71.28      1.85 o 
   3  14   7       59.07       71.19      2.20 o 
   3  14   8       11.54       14.96      1.30 o 
  -3 -15   4      191.29      227.11      2.75 o 
  -3 -15   3        3.50        5.15      0.76 o 
  -3 -15   2        2.53        3.30      0.53 o 
   3  15  -1        3.93        3.13      0.52 o 
  -3 -15   0       24.01       26.16      0.88 o 
   3  15   1        4.30        4.80      0.85 o 
   3  15   2        6.40        7.95      1.02 o 
   3  15   3        5.67        4.19      0.86 o 
   3  15   4        1.63        1.13      0.72 o 
   3  15   5        6.52        7.18      0.82 o 
   3  15   6        3.34        4.73      0.73 o 
   3  16   1        4.55        6.85      0.66 o 
   3  16   2       14.37       10.51      0.76 o 
   3  16   3       12.55       13.08      0.80 o 
   3  16   4       30.56       38.21      1.10 o 
   4 -12  -1       79.04       59.91      1.59 o 
   4 -12   0       13.64        9.81      1.17 o 
   4 -12   1        2.56        0.80      0.95 o 
   4 -12   2       12.67        8.18      0.91 o 
   4 -12   3       45.24       42.72      1.35 o 
  -4  11   5       23.23       22.66      0.94 o 
  -4  11   4      193.68      200.79      2.74 o 
  -4  11   3      172.06      191.07      2.86 o 
  -4  11   2       21.76       19.52      1.15 o 
  -4  11   1        8.79        7.51      0.66 o 
  -4  11   0       29.32       31.37      0.95 o 
   4 -11   1       15.79       17.58      1.09 o 
   4 -11   1       24.55       17.57      1.84 o 
   4 -11   2        9.63        9.98      1.00 o 
   4 -11   2       25.90       22.98      1.53 o 
   4 -11   3        1.14        1.16      0.81 o 
   4 -11   3        6.01        4.86      1.16 o 
   4 -11   4        2.75        2.07      0.86 o 
   4 -11   4       14.82       13.28      1.29 o 
   4 -11   5       47.98       49.52      1.65 o 
   4 -11   5      143.42      145.92      2.74 o 
   4 -11   6       43.17       43.90      1.46 o 
   4 -11   7       26.89       23.21      1.02 o 
  -4  10   7        0.82        2.06      0.51 o 
  -4  10   7        9.30       13.22      1.05 o 
  -4  10   6        3.59        3.71      0.76 o 
  -4  10   5       10.10       10.14      1.02 o 
  -4  10   4       22.57       20.00      1.33 o 
  -4  10   3        0.34        0.96      0.86 o 
  -4  10   2        4.26        2.06      1.00 o 
  -4  10   1       16.85       16.21      1.33 o 
  -4  10   0       11.60       10.73      1.22 o 
  -4  10  -1        2.57        2.25      0.57 o 
  -4  10  -2       34.95       33.08      1.63 o 
   4 -10   2       41.38       44.60      2.05 o 
   4 -10   3        1.69        3.37      1.09 o 
   4 -10   3       11.03        9.42      1.27 o 
   4 -10   4        5.71        4.96      0.86 o 
   4 -10   5        1.07        1.64      0.90 o 
   4 -10   6        3.46        3.19      0.97 o 
   4 -10   6       15.98       14.92      1.38 o 
   4 -10   7        6.35        5.58      1.07 o 
   4 -10   8       20.36       19.00      1.19 o 
  -4   9   8       23.05       29.02      0.86 o 
  -4   9   7       32.04       40.86      1.57 o 
  -4   9   6        8.23       10.52      1.26 o 
  -4   9   5       33.72       31.45      1.75 o 
  -4   9   4        6.64        6.75      0.95 o 
  -4   9   3        0.37       -0.55      1.00 o 
  -4   9   2       56.82       45.86      2.62 o 
  -4   9   1      118.74      122.74      3.34 o 
  -4   9   0       89.93       87.93      2.85 o 
  -4   9  -1       67.50       79.97      1.88 o 
  -4   9  -2       81.49       85.06      1.93 o 
  -4   9  -3       97.27      100.82      2.04 o 
   4  -9   4      101.04       98.80      2.13 o 
   4  -9   5        0.57        1.72      0.78 o 
   4  -9   6        5.31        5.05      0.82 o 
   4  -9   7       48.09       50.15      1.69 o 
   4  -9   8       12.21       12.62      1.37 o 
   4  -9   9       19.94       25.18      0.97 o 
   4  -9  10       21.38       22.41      1.17 o 
  -4   8   9       26.69       26.30      1.27 o 
  -4   8   8       78.24       76.26      1.45 o 
  -4   8   7       19.69       20.13      1.01 o 
  -4   8   6       34.39       36.48      1.91 o 
  -4   8   5        7.14        4.54      0.80 o 
  -4   8   4       43.75       42.30      1.48 o 
  -4   8   3       23.85       25.67      1.26 o 
  -4   8   2        3.23        3.58      0.77 o 
  -4   8   1       44.78       38.73      2.05 o 
  -4   8   0        6.85        5.60      0.89 o 
   4  -8   1      208.11      204.74      2.98 o 
  -4   8  -2        6.41        5.30      0.78 o 
   4  -8   3       80.00       80.74      1.81 o 
   4  -8   4        5.67        5.11      0.83 o 
   4  -8   5       18.61       15.29      1.06 o 
   4  -8   6       24.35       24.82      1.16 o 
   4  -8   7        6.67        5.57      0.67 o 
   4  -8   8       48.11       46.01      2.06 o 
   4  -8   9       11.00       12.56      1.25 o 
   4  -8  10       83.34       85.09      1.59 o 
   4  -8  11       15.50       17.76      1.14 o 
  -4   7  10       27.95       32.75      1.52 o 
  -4   7   9       46.05       52.45      1.29 o 
  -4   7   8       35.15       43.40      1.42 o 
  -4   7   7       15.39       14.96      1.17 o 
  -4   7   6       40.76       39.45      2.16 o 
  -4   7   5       12.32       14.35      1.19 o 
  -4   7   4       69.49       70.26      2.00 o 
  -4   7   3       13.51       18.08      1.26 o 
  -4   7   2      152.51      168.72      2.83 o 
  -4   7   1       69.28       78.86      1.97 o 
  -4   7   0        4.78        4.29      1.05 o 
  -4   7  -1       21.89       24.43      1.28 o 
  -4   7  -2        7.83        7.80      1.48 o 
  -4   7  -3       65.82       76.08      1.94 o 
   4  -7   4      158.31      161.92      2.67 o 
   4  -7   5       21.72       22.84      1.02 o 
   4  -7   6       92.00       80.34      1.65 o 
   4  -7   7       22.16       23.98      1.05 o 
   4  -7   8       36.11       36.58      1.16 o 
   4  -7   9       22.40       17.84      1.69 o 
   4  -7  10       58.61       63.65      1.64 o 
   4  -7  11       49.53       53.24      2.02 o 
   4  -7  12       47.10       52.53      1.72 o 
  -4   6  11        9.90       10.55      0.94 o 
  -4   6  10        2.14        1.22      0.90 o 
  -4   6   9       17.16       14.37      0.72 o 
  -4   6   8        9.48        8.60      0.85 o 
  -4   6   7        1.93        1.20      0.70 o 
  -4   6   6       40.59       35.88      2.14 o 
  -4   6   5       37.97       37.65      1.45 o 
  -4   6   4      271.21      268.64      3.53 o 
  -4   6   3       20.07       29.60      1.33 o 
   4  -6  -2      114.85      115.87      2.31 o 
  -4   6   1      106.06      123.08      2.43 o 
  -4   6   0      221.30      239.93      3.16 o 
  -4   6  -1      285.86      299.82      4.09 o 
  -4   6  -2        0.94        5.47      1.10 o 
   4  -6   3       37.57       37.04      1.25 o 
   4  -6   4       67.37       68.49      2.21 o 
   4  -6   5      422.90      376.19      5.78 o 
   4  -6   5      434.04      464.89      4.50 o 
   4  -6   6       25.51       23.71      1.85 o 
   4  -6   6      175.95      161.34      2.73 o 
   4  -6   7       98.10       86.72      2.96 o 
   4  -6   7      119.16      114.81      2.42 o 
   4  -6   8       41.13       40.45      2.16 o 
   4  -6   8       63.64       61.44      1.89 o 
   4  -6   9        1.81        2.21      1.10 o 
   4  -6  10       11.87       14.00      1.04 o 
   4  -6  11        0.06       -0.01      1.05 o 
   4  -6  12        0.01       -0.65      0.65 o 
   4  -6  13        5.44        6.67      0.95 o 
  -4   5  12        0.17        0.89      0.57 o 
  -4   5  11        2.43        4.24      0.91 o 
  -4   5  10       70.62       64.01      2.24 o 
  -4   5   9       38.70       35.85      1.36 o 
  -4   5   8       17.25       15.92      0.99 o 
  -4   5   7       88.98       82.69      2.00 o 
  -4   5   6       16.84       18.23      1.71 o 
  -4   5   5      379.73      363.67      4.05 o 
  -4   5   4      447.31      415.28      4.29 o 
  -4   5   3       83.67       99.02      1.77 o 
  -4   5   2       54.53       53.03      1.33 o 
   4  -5  -1       91.46       90.55      2.32 o 
   4  -5   0       21.87       17.14      1.34 o 
   4  -5   1       93.66      105.28      3.19 o 
   4  -5   2       39.96       41.81      3.11 o 
   4  -5   3        9.87       11.20      1.12 o 
   4  -5   4       24.51       21.14      1.39 o 
   4  -5   5       36.66       39.72      1.78 o 
   4  -5   6      101.12      100.71      1.99 o 
   4  -5   6      349.24      318.31      5.18 o 
   4  -5   7       72.32       77.96      1.97 o 
   4  -5   8      113.29      106.89      1.86 o 
   4  -5   9      325.73      308.20      3.70 o 
   4  -5  10        1.87        2.95      1.10 o 
   4  -5  11        7.95        8.03      1.36 o 
   4  -5  12       39.13       41.36      1.37 o 
   4  -5  13        1.26        0.76      0.64 o 
   4  -5  14       24.27       24.21      1.16 o 
  -4   4  12       14.22       13.82      1.02 o 
  -4   4  11       16.72       18.26      1.33 o 
  -4   4  10      107.44      103.60      2.92 o 
  -4   4   9        0.86        0.86      0.73 o 
  -4   4   8       65.54       65.32      1.73 o 
  -4   4   7        0.04       -0.74      0.74 o 
  -4   4   6       36.31       34.97      2.11 o 
  -4   4   5       18.69       14.52      0.97 o 
  -4   4   4        7.64        7.47      0.84 o 
  -4   4   3       44.98       41.86      1.43 o 
   4  -4  -2      259.94      276.18      6.84 o 
   4  -4  -1       17.16       15.62      1.84 o 
   4  -4   0      250.38      270.71      6.82 o 
   4  -4   1      148.63      150.79      5.23 o 
   4  -4   2        3.50        1.56      1.40 o 
   4  -4   3        3.88        3.55      1.67 o 
   4  -4   4      414.74      425.30      8.98 o 
   4  -4   5        4.48        4.37      1.81 o 
   4  -4   6       74.40       67.69      1.59 o 
   4  -4   7      546.60      564.68      5.66 o 
   4  -4   8       18.55       16.52      0.89 o 
   4  -4   9        0.75        0.32      0.76 o 
   4  -4  10        1.84        0.40      0.87 o 
   4  -4  11       28.09       30.87      1.98 o 
   4  -4  12        2.49        3.14      1.20 o 
   4  -4  13      106.08      115.28      1.99 o 
   4  -4  14      158.05      167.59      1.90 o 
  -4   3  13       35.88       34.26      1.08 o 
  -4   3  12       21.46       18.61      1.16 o 
  -4   3  11       72.02       69.74      2.35 o 
  -4   3  10      267.69      252.96      4.51 o 
  -4   3   9       25.27       27.12      1.28 o 
  -4   3   8        0.15        0.55      0.79 o 
  -4   3   7      369.56      368.54      3.93 o 
  -4   3   6       60.65       60.53      2.14 o 
  -4   3   5       40.90       40.46      1.71 o 
   4  -3  -4       65.61       68.94      3.48 o 
   4  -3  -3      436.86      422.48      8.07 o 
   4  -3  -2      132.45      142.17      4.84 o 
   4  -3  -1     1511.78     1499.19     15.14 o 
   4  -3   0      382.39      392.67      7.81 o 
   4  -3   1       66.79       82.60      3.78 o 
   4  -3   2        7.38        9.90      1.12 o 
   4  -3   3      218.55      255.54      4.19 o 
   4  -3   4     1459.91     1757.74     15.08 o 
   4  -3   5       88.93      108.40      3.05 o 
   4  -3   6        4.84        9.27      1.41 o 
   4  -3   7      103.11      102.02      1.49 o 
   4  -3   8       10.10        9.91      0.76 o 
   4  -3   9        2.67        2.55      0.80 o 
   4  -3  10       38.06       39.68      1.49 o 
   4  -3  11        1.40        1.48      1.19 o 
   4  -3  12      603.81      611.36      5.05 o 
   4  -3  13       52.56       55.11      1.59 o 
   4  -3  14       30.17       28.22      1.07 o 
   4  -3  15        3.75        2.91      0.81 o 
  -4   2  13       24.33       24.03      1.10 o 
  -4   2  12        1.63        2.36      0.93 o 
  -4   2  11      562.01      556.00      6.25 o 
  -4   2  10       58.55       61.52      1.70 o 
  -4   2   9       22.05       27.71      1.34 o 
  -4   2   8      296.91      296.74      3.67 o 
  -4   2   7       28.24       26.73      1.20 o 
  -4   2   6       95.31       94.85      1.83 o 
   4  -2  -5       25.29       22.54      1.27 o 
   4  -2  -4       90.06       74.52      3.49 o 
   4  -2  -3        0.73        1.62      1.55 o 
   4  -2  -2        0.93        0.56      1.36 o 
   4  -2  -1      559.23      628.28      9.32 o 
   4  -2   0     1385.12     1534.16     14.46 o 
   4  -2   1     3627.00     3769.09     22.67 o 
   4  -2   2    18307.96    19435.74    137.93 o 
   4  -2   3      261.51      294.67      4.41 o 
   4  -2   4     1449.50     1652.05     10.52 o 
   4  -2   5      114.00      140.10      4.56 o 
   4  -2   6       64.67       54.88      2.30 o 
   4  -2   7       35.22       28.22      1.76 o 
   4  -2   8        1.76        1.68      0.70 o 
   4  -2   9       95.60       87.93      1.86 o 
   4  -2  10      106.95      101.22      2.27 o 
   4  -2  11      227.88      242.81      4.80 o 
   4  -2  12       69.98       73.70      1.99 o 
   4  -2  13       69.26       72.06      1.84 o 
   4  -2  14       36.34       38.20      1.26 o 
   4  -2  15       47.37       46.02      1.10 o 
  -4   1  13       17.41       15.64      1.01 o 
  -4   1  12        3.91        3.46      1.04 o 
  -4   1  11        4.29        3.54      0.76 o 
  -4   1  10      173.73      181.33      2.80 o 
  -4   1   9       33.58       34.20      1.44 o 
  -4   1   8      749.81      730.79      5.61 o 
  -4   1   7        0.16        0.29      0.71 o 
  -4   1   6       13.07       16.47      1.47 o 
   4  -1  -5      113.48      112.56      4.23 o 
   4  -1  -4        1.19        1.60      1.63 o 
   4  -1  -3      416.54      426.24      7.72 o 
   4  -1  -2        0.84        2.12      1.40 o 
   4  -1  -1      140.47      146.54      4.48 o 
   4  -1   0        3.47        0.42      1.09 o 
   4  -1   1     1419.48     1310.89     12.66 o 
   4  -1   2      198.49      202.71      5.10 o 
   4  -1   3      114.30      130.82      2.94 o 
   4  -1   4      149.98      172.04      3.38 o 
   4  -1   5       11.21       13.60      1.20 o 
   4  -1   6      315.90      315.12      7.08 o 
   4  -1   7       17.01       18.44      2.19 o 
   4  -1   8       79.18       74.29      4.03 o 
   4  -1   9        0.22        0.84      0.74 o 
   4  -1  10        3.91        2.56      1.23 o 
   4  -1  11       27.82       35.71      2.15 o 
   4  -1  12      123.87      112.63      2.37 o 
   4  -1  13       97.97      100.71      2.19 o 
   4  -1  14      185.44      172.62      2.53 o 
   4  -1  15        7.64        6.98      0.74 o 
   4  -1  16       20.90       19.14      1.03 o 
  -4   0  13       32.86       34.99      1.43 o 
  -4   0  12       45.47       42.57      1.85 o 
  -4   0  11       51.64       51.17      1.55 o 
  -4   0  10       94.25       89.57      2.07 o 
  -4   0   9      171.83      154.29      2.71 o 
  -4   0   8      659.37      654.02      5.34 o 
  -4   0   7       15.15       16.39      1.01 o 
   4   0  -6       25.45       34.12      2.43 o 
   4   0  -5      286.63      321.07      6.93 o 
   4   0  -4      358.82      379.03      7.34 o 
   4   0  -3       32.64       37.24      2.52 o 
   4   0  -2       10.99       15.27      1.86 o 
   4   0  -1       99.43      101.68      3.66 o 
   4   0   0      254.16      282.40      5.85 o 
   4   0   1       41.21       33.31      2.27 o 
   4   0   2     1291.38     1351.64     12.29 o 
   4   0   3      715.33      706.86      8.82 o 
   4   0   4       37.71       53.22      1.95 o 
   4   0   5      197.11      208.16      3.65 o 
   4   0   6      250.70      251.51      6.19 o 
   4   0   7       52.87       39.50      2.98 o 
   4   0   8       21.88       13.85      2.14 o 
   4   0   9       30.57       33.87      1.58 o 
   4   0  10       51.24       54.24      2.03 o 
   4   0  11      128.40      129.31      2.52 o 
   4   0  12        8.47        9.27      1.04 o 
   4   0  13      283.09      268.93      3.45 o 
   4   0  14        0.63        0.66      0.77 o 
   4   0  15        2.45        3.05      0.71 o 
  -4  -1  13       43.32       38.01      1.46 o 
  -4  -1  12       43.49       43.77      1.88 o 
  -4  -1  11        2.84        4.11      0.79 o 
  -4  -1  10        2.47        4.10      0.86 o 
  -4  -1   9       28.84       27.09      1.34 o 
  -4  -1   8       98.30       94.37      2.15 o 
  -4  -1   7        0.36        1.65      0.81 o 
   4   1  -6      368.93      438.54      8.17 o 
   4   1  -5       40.95       55.77      3.05 o 
   4   1  -4     1076.11     1170.33     12.69 o 
   4   1  -3      434.51      482.58      7.95 o 
   4   1  -2       59.97       57.00      2.86 o 
   4   1  -1        1.14        1.74      1.12 o 
   4   1   0       31.23       24.02      1.96 o 
   4   1   1      259.02      258.33      5.35 o 
   4   1   2      213.26      209.58      4.77 o 
   4   1   3       14.49       10.68      1.46 o 
   4   1   4      113.57      113.51      2.58 o 
   4   1   5      126.16      110.84      2.58 o 
   4   1   6       33.58       42.17      1.71 o 
   4   1   7     1551.44     1535.71     15.89 o 
   4   1   8       45.82       44.07      3.22 o 
   4   1   9       41.14       54.30      1.87 o 
   4   1  10      355.83      393.01      4.86 o 
   4   1  11        0.20        0.23      0.87 o 
   4   1  12       39.19       40.03      1.52 o 
   4   1  13        0.25       -0.20      0.64 o 
   4   1  14       19.66       17.48      1.12 o 
   4   1  15       22.33       19.04      1.01 o 
   4   1  16        2.11        1.32      0.79 o 
  -4  -2  13       18.72       15.17      1.08 o 
  -4  -2  12       56.13       53.20      2.04 o 
  -4  -2  11        1.85        1.64      1.13 o 
  -4  -2  10        7.79        8.64      1.01 o 
  -4  -2   9      109.80       94.93      2.17 o 
  -4  -2   8       26.30       28.89      1.35 o 
  -4  -2   7       88.24       87.42      2.22 o 
   4   2  -6       56.96       52.41      3.19 o 
   4   2  -5      190.79      193.70      5.48 o 
   4   2  -4      202.30      219.86      5.59 o 
   4   2  -3      647.45      603.60      8.92 o 
   4   2  -2      806.95      751.66      9.56 o 
   4   2  -1      128.05      113.94      3.75 o 
   4   2   0      165.99      144.69      4.07 o 
   4   2   1       44.55       43.97      2.30 o 
   4   2   2     1434.82     1353.64     11.54 o 
   4   2   3        0.33        1.05      0.97 o 
   4   2   4        2.60        3.76      1.05 o 
   4   2   5       20.48       23.49      1.30 o 
   4   2   6     1078.35     1076.11     12.33 o 
   4   2   7      263.58      268.81      6.70 o 
   4   2   8      483.02      484.29      9.36 o 
   4   2   9        0.34       -0.95      1.86 o 
   4   2  10       11.42       13.02      0.99 o 
   4   2  11        2.04        3.70      0.93 o 
   4   2  12       95.42       95.77      2.20 o 
   4   2  13        0.06       -0.57      0.66 o 
   4   2  14        0.54        0.08      0.61 o 
   4   2  15       78.16       87.17      1.68 o 
   4   2  16        9.64        8.77      0.91 o 
  -4  -3  13       29.04       25.50      1.21 o 
  -4  -3  12      258.00      253.73      4.03 o 
  -4  -3  11       75.38       71.16      1.84 o 
  -4  -3  10      112.20      115.10      2.32 o 
  -4  -3   9      153.25      135.63      2.62 o 
  -4  -3   8       85.12       92.11      2.14 o 
  -4  -3   7       30.08       23.87      1.01 o 
   4   3  -6      126.99      117.85      4.59 o 
   4   3  -5      108.92      111.33      4.39 o 
   4   3  -4      339.27      381.52      7.46 o 
   4   3  -3      365.70      379.94      7.23 o 
   4   3  -2      644.07      702.09      9.32 o 
   4   3  -1      428.87      573.87      8.13 o 
   4   3   0       74.04       79.62      3.20 o 
   4   3   1       55.04       62.29      2.82 o 
   4   3   2       87.64      118.08      3.60 o 
   4   3   3       48.04       45.25      2.30 o 
   4   3   4      238.77      273.91      4.81 o 
  -4  -3  -5      891.21     1005.38      7.91 o 
  -4  -3  -6      206.48      188.32      3.56 o 
  -4  -3  -7      420.45      457.68      5.68 o 
   4   3   8       62.76       53.17      3.35 o 
   4   3   9      219.75      237.91      7.01 o 
   4   3  10       39.29       41.81      1.88 o 
   4   3  11       73.57       74.62      2.05 o 
   4   3  12       97.85      108.56      2.44 o 
   4   3  13       63.38       72.52      1.65 o 
   4   3  14       79.24       79.06      1.62 o 
   4   3  15      143.16      173.00      2.42 o 
   4   3  16       83.49       97.99      2.04 o 
  -4  -4  12        9.34        8.52      0.82 o 
  -4  -4  11      126.24       98.63      1.94 o 
  -4  -4  10       54.53       49.80      1.58 o 
  -4  -4   9      324.95      247.71      3.28 o 
  -4  -4   8       70.61       65.73      1.83 o 
   4   4  -7       25.75       19.95      0.83 o 
   4   4  -6       92.18       95.77      1.61 o 
   4   4  -5      257.61      245.30      6.33 o 
   4   4  -4       20.52       23.93      2.15 o 
   4   4  -3      153.23      131.41      4.49 o 
   4   4  -2      278.22      244.81      5.78 o 
   4   4  -1      509.19      454.30      7.45 o 
   4   4   0      438.48      405.78      6.74 o 
   4   4   1      853.85      838.15      9.27 o 
   4   4   2     1440.93     1349.92     11.37 o 
  -4  -4  -3      349.08      351.73      4.27 o 
  -4  -4  -4      374.99      344.82      4.12 o 
  -4  -4  -5      254.91      237.89      3.97 o 
  -4  -4  -6      242.96      220.26      3.95 o 
  -4  -4  -7       28.57       26.49      1.61 o 
  -4  -4  -8      160.03      161.41      3.63 o 
   4   4   9       98.36       95.07      2.43 o 
   4   4  10       24.63       21.43      1.04 o 
   4   4  11       53.58       59.26      1.79 o 
   4   4  12      333.62      295.02      3.71 o 
   4   4  13       70.88       66.37      1.53 o 
   4   4  14       84.07       71.59      1.81 o 
   4   4  15       15.60       13.73      0.89 o 
   4   4  16       24.13       30.63      1.25 o 
  -4  -5  13        6.33        2.69      1.01 o 
  -4  -5  12       37.89       30.99      2.13 o 
  -4  -5  11       70.03       60.51      1.58 o 
  -4  -5  10       17.52       12.51      1.36 o 
  -4  -5   9       55.07       51.59      1.66 o 
  -4  -5   8      103.47       80.81      2.81 o 
   4   5  -7       40.81       44.04      2.12 o 
  -4  -5   6      125.99      110.12      2.54 o 
   4   5  -5      379.95      293.86      9.80 o 
   4   5  -4      329.25      255.40      8.94 o 
   4   5  -3       62.29       50.02      3.19 o 
   4   5  -2       39.51       29.93      2.39 o 
   4   5  -1      165.59      140.80      5.58 o 
   4   5   0      285.47      350.03      6.55 o 
   4   5   1      509.66      440.36      5.71 o 
   4   5   2      287.91      356.19      4.50 o 
   4   5   3      504.41      433.14      6.01 o 
  -4  -5  -4      110.96      126.33      4.29 o 
  -4  -5  -5       60.87       42.26      1.83 o 
  -4  -5  -6       90.11       72.85      3.12 o 
  -4  -5  -7      184.20      207.77      4.16 o 
  -4  -5  -8      210.84      261.72      4.77 o 
   4   5   9      194.73      203.88      3.68 o 
   4   5  10       22.86       28.74      1.69 o 
   4   5  11       58.38       43.42      3.25 o 
   4   5  12       74.62       70.27      2.86 o 
   4   5  13       10.26        9.46      1.92 o 
   4   5  14       67.79       65.13      1.79 o 
   4   5  15       24.11       29.67      1.62 o 
   4   5  16        4.88        5.70      0.89 o 
  -4  -6  12       25.51       23.61      1.40 o 
  -4  -6  11        8.25        4.92      0.99 o 
  -4  -6  10       18.19       18.91      1.29 o 
  -4  -6   9      538.40      431.57      4.32 o 
  -4  -6   8      135.80      115.99      2.46 o 
  -4  -6   7      194.03      207.09      3.14 o 
  -4  -6   6       99.11      112.29      2.25 o 
  -4  -6   5       42.12       37.85      1.41 o 
   4   6  -4       54.94       48.15      3.59 o 
   4   6  -3        5.83        2.75      2.06 o 
   4   6  -2        7.91       11.10      1.89 o 
   4   6  -1       59.57       45.98      2.76 o 
   4   6   0       81.49       74.16      3.38 o 
  -4  -6  -1       28.75       22.93      1.42 o 
  -4  -6  -2      190.74      159.51      3.18 o 
   4   6   3       16.12       12.03      1.04 o 
   4   6   4      160.82      147.62      3.36 o 
  -4  -6  -5       77.50       64.55      2.34 o 
  -4  -6  -6        5.14        4.13      1.45 o 
  -4  -6  -7        5.77        5.51      1.86 o 
   4   6   7       34.47       37.48      3.19 o 
  -4  -6  -8       55.21       51.08      3.34 o 
   4   6   8       61.58       51.41      2.09 o 
  -4  -6  -9       61.17       56.35      3.33 o 
   4   6   9       97.33      118.07      3.48 o 
   4   6  10      344.30      320.92      5.58 o 
   4   6  11      236.99      198.27      4.12 o 
   4   6  11      239.40      191.93      4.49 o 
   4   6  12        7.83       11.25      1.24 o 
   4   6  12      304.08      276.93      5.22 o 
   4   6  13       14.19       10.53      1.37 o 
   4   6  14       18.43       19.44      1.52 o 
   4   6  15       74.43       64.84      2.07 o 
   4   6  16        5.78        6.27      0.76 o 
  -4  -7  12       15.34        6.99      1.04 o 
  -4  -7  11       40.01       34.40      1.67 o 
  -4  -7  10        0.10       -0.55      0.89 o 
  -4  -7   9        0.07       -0.26      1.04 o 
  -4  -7   8       27.89       21.26      1.19 o 
  -4  -7   7      229.65      211.95      3.07 o 
  -4  -7   6        1.03        1.83      0.75 o 
  -4  -7   5      104.85      105.81      1.61 o 
  -4  -7   4      697.12      666.09      4.72 o 
   4   7  -3       47.66       46.49      3.23 o 
   4   7  -2       16.14       15.84      2.07 o 
   4   7  -1      171.55      154.11      5.09 o 
   4   7   0       90.12       75.19      2.50 o 
  -4  -7  -1       94.07       80.00      2.48 o 
  -4  -7  -2       67.58       54.14      2.06 o 
  -4  -7  -3       40.23       38.57      2.62 o 
  -4  -7  -4       98.74       86.38      3.98 o 
   4   7   4      193.90      206.04      5.25 o 
  -4  -7  -5        9.49        7.67      1.63 o 
  -4  -7  -6       95.17       96.19      4.32 o 
  -4  -7  -7      363.59      371.80      8.42 o 
  -4  -7  -8      743.13      678.97      6.20 o 
   4   7   9      212.25      209.28      3.62 o 
   4   7  10      723.66      612.71      5.27 o 
   4   7  11      183.58      152.81      2.67 o 
   4   7  12        0.41        1.07      0.77 o 
   4   7  13       45.35       33.17      1.66 o 
   4   7  14       12.92        8.87      1.22 o 
   4   7  15       14.01       13.11      1.06 o 
  -4  -8  12       34.80       34.16      1.31 o 
  -4  -8  11       25.42       27.62      1.43 o 
  -4  -8  10        1.25        0.84      0.95 o 
  -4  -8   9       14.96       14.68      1.43 o 
  -4  -8   8        0.69        0.76      1.02 o 
  -4  -8   7      124.36      115.82      3.43 o 
  -4  -8   6        1.20        1.00      0.74 o 
  -4  -8   5      739.16      698.13      5.32 o 
  -4  -8   4       32.16       27.52      1.48 o 
   4   8  -3      175.73      169.04      2.25 o 
   4   8  -2       66.70       52.78      3.53 o 
   4   8  -1      173.58      154.80      5.39 o 
  -4  -8   0      424.54      372.89      5.45 o 
   4   8   1       35.70       26.28      1.67 o 
  -4  -8  -2      255.54      223.23      4.10 o 
  -4  -8  -3       72.07       52.86      3.21 o 
  -4  -8  -4      367.15      339.30      7.97 o 
  -4  -8  -5        4.47        2.99      1.53 o 
  -4  -8  -6        0.28       -1.54      2.12 o 
  -4  -8  -7      390.18      381.13      4.64 o 
  -4  -8  -8     1186.96     1146.35      8.20 o 
   4   8   9      509.66      475.27      4.64 o 
   4   8  10        0.99        0.79      0.77 o 
   4   8  11       32.47       29.37      1.82 o 
   4   8  12      138.85      135.23      3.28 o 
   4   8  13      198.07      182.98      2.52 o 
   4   8  14       81.68       78.15      2.31 o 
   4   8  15       90.20       91.83      2.03 o 
  -4  -9  11        1.55        1.27      0.80 o 
  -4  -9  10       80.43       88.27      2.42 o 
  -4  -9   9        0.06        0.55      0.93 o 
  -4  -9   8       80.75       84.66      1.84 o 
  -4  -9   7        1.09        0.59      0.74 o 
  -4  -9   6       87.71       86.29      2.92 o 
  -4  -9   5      143.22      138.84      3.70 o 
  -4  -9   4      400.54      374.24      5.83 o 
   4   9  -3      499.19      456.77      4.91 o 
  -4  -9   2     1071.77      919.18      6.84 o 
  -4  -9   1     1028.12      931.35      6.85 o 
  -4  -9   0       71.96       83.20      1.89 o 
   4   9   1       21.10       23.36      1.14 o 
  -4  -9  -2      118.81      115.64      2.51 o 
  -4  -9  -3       67.91       59.28      1.92 o 
   4   9   4      154.30      146.10      2.38 o 
  -4  -9  -5     1497.57     1492.48      9.24 o 
  -4  -9  -6      733.93      669.11      6.38 o 
   4   9   7      229.62      232.22      3.02 o 
   4   9   8     1142.72     1025.61      9.65 o 
   4   9   9      202.63      183.80      4.20 o 
   4   9  10       17.58       15.65      1.60 o 
   4   9  11        3.66        4.08      1.13 o 
   4   9  12       35.14       33.63      1.77 o 
   4   9  13       16.89       20.99      0.95 o 
   4   9  14       32.16       27.00      1.33 o 
  -4 -10  10       40.67       46.88      1.61 o 
  -4 -10   9        3.45        3.13      0.90 o 
  -4 -10   8       32.33       33.80      1.17 o 
  -4 -10   7       20.94       20.41      1.07 o 
  -4 -10   6       29.74       31.66      1.34 o 
  -4 -10   5        7.18        7.54      1.32 o 
  -4 -10   4       91.31      101.15      2.11 o 
  -4 -10   3      996.37      904.60      8.21 o 
  -4 -10   2      356.01      293.99      4.76 o 
   4  10  -1       28.42       32.21      1.56 o 
   4  10   0      290.44      269.67      3.87 o 
  -4 -10  -1       10.95        8.58      1.00 o 
  -4 -10  -2       71.55       70.59      2.06 o 
   4  10   3        4.82        4.13      0.81 o 
   4  10   4      153.59      148.27      2.25 o 
   4  10   5       41.48       38.41      1.39 o 
  -4 -10  -6      379.27      367.76      3.81 o 
   4  10   7      193.70      199.62      2.80 o 
   4  10   8      245.40      236.58      4.70 o 
   4  10   9       14.26       15.16      1.51 o 
   4  10  10      205.41      215.89      4.31 o 
   4  10  11       13.82       14.32      1.38 o 
   4  10  12       83.33       86.95      2.43 o 
   4  10  13       74.50       83.83      1.49 o 
   4  10  14        8.28        3.80      0.64 o 
  -4 -11   9       15.66       12.32      1.00 o 
  -4 -11   8       85.41       93.50      1.63 o 
  -4 -11   7       36.89       35.16      1.24 o 
  -4 -11   6       68.04       69.61      1.74 o 
  -4 -11   5        0.56        1.54      0.96 o 
  -4 -11   4       13.19       10.53      1.31 o 
  -4 -11   3      118.32      122.79      2.28 o 
  -4 -11   2      190.49      172.67      3.79 o 
  -4 -11   1        6.96        5.55      1.18 o 
  -4 -11   0       69.47       53.20      2.26 o 
  -4 -11  -1       34.82       38.70      1.95 o 
  -4 -11  -2       36.53       31.04      1.80 o 
   4  11   3       18.34       17.99      1.00 o 
  -4 -11  -4       32.41       33.77      1.31 o 
   4  11   5       89.53       91.76      2.00 o 
   4  11   6      439.33      439.58      4.14 o 
   4  11   7      257.85      284.25      3.14 o 
   4  11   8        1.21        1.88      1.10 o 
   4  11   9       18.85       17.12      1.50 o 
   4  11  10       10.91        8.25      1.18 o 
   4  11  11      164.01      164.75      3.39 o 
   4  11  12      238.13      223.60      2.36 o 
   4  11  13       23.61       28.03      0.83 o 
  -4 -12   8       14.75       14.43      0.67 o 
  -4 -12   7        0.02        0.05      0.54 o 
  -4 -12   6      126.11      130.06      2.07 o 
  -4 -12   5        9.10       10.80      0.87 o 
  -4 -12   4      169.33      174.03      2.65 o 
  -4 -12   3       39.06       42.51      1.96 o 
  -4 -12   2       89.55       96.63      2.82 o 
  -4 -12   1       85.87       89.83      1.96 o 
  -4 -12   0       23.50       12.31      1.37 o 
  -4 -12  -1      423.75      352.82      5.41 o 
  -4 -12  -2      668.57      537.15      6.60 o 
  -4 -12  -3      212.15      202.91      4.08 o 
   4  12   4       41.98       34.16      1.31 o 
   4  12   5       39.78       35.75      1.32 o 
   4  12   6        1.90        1.50      0.69 o 
   4  12   7       32.79       33.71      1.32 o 
   4  12   8       30.21       28.82      1.22 o 
   4  12   9       70.46       72.72      1.69 o 
   4  12  10       85.86      100.60      1.84 o 
   4  12  11       61.00       60.51      1.34 o 
   4  12  12       34.00       37.38      0.94 o 
  -4 -13   7      174.19      209.97      2.67 o 
  -4 -13   6       67.66       70.28      1.28 o 
  -4 -13   5        2.44        1.76      0.64 o 
  -4 -13   4      103.54      124.31      1.97 o 
  -4 -13   3       35.77       35.21      1.87 o 
  -4 -13   2       80.19       79.91      2.63 o 
  -4 -13   1       23.19       16.86      1.47 o 
  -4 -13   0       77.30       76.53      2.62 o 
  -4 -13  -1        1.63        1.97      0.93 o 
  -4 -13  -2        0.03        0.35      0.70 o 
  -4 -13  -3       13.43       11.30      1.21 o 
   4  13   4       39.37       39.19      1.31 o 
   4  13   5        5.64        3.76      0.59 o 
   4  13   6      148.75      136.51      2.27 o 
   4  13   7       22.80       23.08      1.03 o 
   4  13   8       54.75       56.83      1.41 o 
   4  13   9       14.73       19.14      0.87 o 
   4  13  10      311.13      329.07      2.65 o 
   4  13  11       75.24       79.17      1.77 o 
  -4 -14   6       19.11       21.79      0.93 o 
  -4 -14   5        8.61       13.12      1.01 o 
  -4 -14   4       14.08       11.06      1.03 o 
   4  14  -3        0.66        1.07      0.62 o 
   4  14  -2       19.61       18.02      0.90 o 
  -4 -14   1       64.33       57.57      1.46 o 
  -4 -14   0       87.34       92.20      1.82 o 
   4  14   1       74.36       90.55      1.79 o 
   4  14   2       12.61        6.21      1.11 o 
   4  14   3      134.95      131.12      3.14 o 
   4  14   4       42.11       39.29      1.85 o 
   4  14   5       63.84       57.33      1.37 o 
   4  14   6        1.06        1.17      0.57 o 
   4  14   7       28.80       41.00      1.08 o 
   4  14   8        6.79        5.89      0.87 o 
   4  14   9        1.10        1.52      0.69 o 
  -4 -15   4       59.23       55.14      1.41 o 
  -4 -15   3      250.03      319.51      3.42 o 
   4  15  -2        0.31        0.20      0.71 o 
  -4 -15   2        3.05        3.48      0.99 o 
  -4 -15   1       75.44       95.15      1.50 o 
  -4 -15   0      101.03      132.41      1.81 o 
   4  15   1       49.31       45.96      1.88 o 
   4  15   2        4.55        6.82      1.26 o 
   4  15   3       41.64       38.84      1.78 o 
   4  15   4       59.59       80.84      2.23 o 
   4  15   5      122.44      152.08      2.72 o 
   4  15   6        5.12        3.69      0.95 o 
   4  16   1        4.05        3.29      0.60 o 
   4  16   2       17.28       21.44      0.97 o 
   4  16   3        7.16        7.23      0.98 o 
   4  16   4        7.54        4.25      0.64 o 
   5 -11   1        4.02        2.65      0.75 o 
  -5  10   4       25.08       27.31      1.01 o 
  -5  10   3       11.16       12.40      0.88 o 
  -5  10   2       23.73       25.14      1.16 o 
  -5  10   1        3.64        2.69      0.71 o 
  -5  10   0        1.87        2.20      0.78 o 
   5 -10   1       78.41       65.08      2.15 o 
   5 -10   2       73.39       73.72      1.33 o 
   5 -10   3       31.57       29.44      0.95 o 
   5 -10   4        1.10        0.40      0.51 o 
   5 -10   5       51.70       48.71      1.09 o 
  -5   9   6        1.43        1.87      0.41 o 
  -5   9   5        0.59        0.05      0.66 o 
  -5   9   4        8.74        7.59      0.94 o 
  -5   9   3       24.58       30.41      1.47 o 
  -5   9   2        6.06        4.99      1.02 o 
  -5   9   1        2.38        2.17      0.83 o 
  -5   9   0        1.46        1.84      0.82 o 
  -5   9  -1      326.43      337.32      4.13 o 
   5  -9   2        7.89       11.17      1.16 o 
   5  -9   3      174.55      156.88      2.31 o 
   5  -9   4       43.69       44.73      1.88 o 
   5  -9   4       45.01       46.58      2.12 o 
   5  -9   5       72.57       68.58      1.56 o 
   5  -9   6       13.48       13.91      0.88 o 
   5  -9   7        4.04        3.04      0.97 o 
  -5   8   7        5.45        4.94      0.52 o 
  -5   8   6       77.13       79.70      1.44 o 
  -5   8   5       41.34       41.34      1.68 o 
  -5   8   4        1.58        0.47      0.88 o 
  -5   8   3       17.45       17.30      1.39 o 
  -5   8   2       38.59       35.02      1.77 o 
  -5   8   1       16.53       15.55      1.43 o 
  -5   8   0        4.30        3.86      0.74 o 
   5  -8   1        6.43        6.58      0.80 o 
   5  -8   2        7.31        9.48      1.22 o 
   5  -8   3       12.63       12.57      1.42 o 
   5  -8   3       15.01       13.13      1.36 o 
   5  -8   4        4.51        4.28      1.12 o 
   5  -8   4       13.68       14.03      1.14 o 
   5  -8   5        0.17       -0.95      0.95 o 
   5  -8   5       21.57       19.86      1.23 o 
   5  -8   6        5.73        4.36      0.79 o 
   5  -8   7        1.50        0.63      0.53 o 
   5  -8   8       13.40       11.03      0.78 o 
   5  -8   9        0.01       -0.03      0.81 o 
  -5   8 -10       18.96       17.30      0.83 o 
  -5   7   8       18.63       19.32      0.72 o 
  -5   7   7        1.77        0.96      0.57 o 
  -5   7   6        5.64        4.55      0.99 o 
  -5   7   5       12.23       13.30      1.32 o 
  -5   7   4       86.59       76.52      2.57 o 
  -5   7   3        4.96        5.80      1.14 o 
  -5   7   2       50.70       49.31      1.55 o 
  -5   7   1       49.96       43.31      1.50 o 
  -5   7   0        7.41        9.20      1.38 o 
  -5   7  -1        2.97        3.50      0.62 o 
  -5   7  -2        0.70        1.07      0.65 o 
   5  -7   3        0.08        1.12      1.07 o 
   5  -7   4        4.08        4.05      1.19 o 
   5  -7   4       31.80       31.43      1.44 o 
   5  -7   5       37.81       33.61      2.03 o 
   5  -7   5       65.94       59.23      1.81 o 
   5  -7   6        3.24        1.22      1.16 o 
   5  -7   6        6.00        6.29      1.06 o 
   5  -7   7       19.20       18.68      1.51 o 
   5  -7   7       67.23       61.13      1.73 o 
   5  -7   8       94.11       89.85      1.86 o 
   5  -7   9        7.36        8.44      0.79 o 
   5  -7  10       23.56       20.26      1.23 o 
   5  -7  11       11.00        8.86      0.59 o 
  -5   6   9        3.83        3.15      0.78 o 
  -5   6   8        2.08        2.34      0.58 o 
  -5   6   7        2.13        1.00      0.85 o 
  -5   6   7        2.39        1.10      1.35 o 
  -5   6   6        1.36        0.13      0.91 o 
  -5   6   5        5.76       10.84      1.37 o 
  -5   6   4       20.16       20.81      1.62 o 
  -5   6   3       33.05       29.25      1.90 o 
  -5   6   2       15.52        9.89      1.32 o 
  -5   6   1        0.15        1.18      0.92 o 
  -5   6   0       44.92       42.77      2.13 o 
  -5   6  -1        1.40        2.30      0.81 o 
   5  -6   2       18.82       19.06      0.91 o 
   5  -6   3        1.93        4.08      1.22 o 
   5  -6   4       48.26       39.57      2.18 o 
   5  -6   5        0.17        1.47      1.19 o 
   5  -6   5        8.78        7.98      0.98 o 
   5  -6   6       25.19       20.17      1.70 o 
   5  -6   6       43.52       36.88      1.50 o 
   5  -6   7       19.71       17.19      1.62 o 
   5  -6   7       30.90       29.34      1.37 o 
   5  -6   8      261.56      241.46      4.53 o 
   5  -6   8      264.75      284.14      3.41 o 
   5  -6   9        0.23        0.34      0.96 o 
   5  -6   9        0.99        3.24      1.32 o 
   5  -6  10        1.65        1.77      1.27 o 
   5  -6  11       34.45       32.03      0.97 o 
   5  -6  12        0.67        0.65      0.53 o 
  -5   5  10       28.81       36.32      1.46 o 
  -5   5   9       94.86      100.77      2.52 o 
  -5   5   8        1.63        1.43      0.85 o 
  -5   5   7        8.26        8.90      1.03 o 
  -5   5   6       77.57       89.18      2.86 o 
  -5   5   5       32.55       31.51      1.41 o 
  -5   5   4      102.53      110.77      2.39 o 
  -5   5   3       41.59       43.18      1.62 o 
  -5   5   2      212.86      231.80      4.64 o 
  -5   5   1       20.84       24.08      1.83 o 
  -5   5   0       26.77       28.19      1.98 o 
  -5   5  -1       32.49       38.13      1.49 o 
   5  -5   2       22.09       25.41      1.28 o 
   5  -5   3       29.15       29.90      1.99 o 
   5  -5   4       12.43       13.24      1.62 o 
   5  -5   5      127.55      120.84      2.41 o 
   5  -5   6       24.96       24.28      1.03 o 
   5  -5   7       67.55       62.55      1.80 o 
   5  -5   8       57.49       55.62      1.50 o 
   5  -5   9       88.23       92.20      2.10 o 
   5  -5  10        5.03        5.45      1.30 o 
   5  -5  11        1.37        0.07      1.10 o 
   5  -5  12       52.65       62.70      1.43 o 
   5  -5  13       51.13       50.73      1.10 o 
  -5   4  11       27.03       24.00      1.03 o 
  -5   4  10      341.92      330.12      3.99 o 
  -5   4   9      113.28      116.72      2.84 o 
  -5   4   8       38.40       40.23      1.30 o 
  -5   4   7      157.58      156.09      2.51 o 
  -5   4   6        5.82        6.12      1.19 o 
  -5   4   5       59.04       56.28      1.70 o 
  -5   4   4        2.79        2.01      0.73 o 
  -5   4   3      119.85      115.13      2.34 o 
  -5   4   2      187.42      175.70      2.54 o 
  -5   4   1      251.86      255.02      3.89 o 
  -5   4   0       24.49       17.37      1.30 o 
   5  -4   1       93.31       83.21      1.45 o 
   5  -4   2       62.30       53.08      1.50 o 
   5  -4   3       17.89       14.90      1.30 o 
   5  -4   4      294.48      284.41      4.17 o 
   5  -4   5      325.12      331.86      4.48 o 
   5  -4   6       71.92       70.86      1.88 o 
   5  -4   7        3.28        3.47      0.63 o 
   5  -4   8       65.33       64.26      1.49 o 
   5  -4   9        3.37        4.23      0.72 o 
   5  -4  10      161.71      170.90      2.71 o 
   5  -4  11       54.28       64.25      1.55 o 
   5  -4  12       69.84       83.96      1.71 o 
   5  -4  13      354.86      379.79      2.94 o 
  -5   3  11      170.96      176.19      2.90 o 
  -5   3  10       61.89       59.80      2.13 o 
  -5   3   9       59.61       62.07      2.43 o 
  -5   3   8      573.28      648.88      5.27 o 
  -5   3   7       73.29       78.44      1.94 o 
  -5   3   6      176.08      211.40      4.28 o 
  -5   3   5       24.25       26.90      1.38 o 
  -5   3   4       28.73       28.78      1.53 o 
  -5   3   3       28.91       40.20      1.88 o 
  -5   3   2       92.79      110.58      2.23 o 
  -5   3   1      151.52      175.83      2.66 o 
  -5   3   0      164.06      177.11      3.16 o 
   5  -3   1      288.55      275.66      7.43 o 
   5  -3   2      261.45      245.69      6.91 o 
   5  -3   3      132.19      137.45      2.87 o 
   5  -3   4      266.04      251.09      5.14 o 
   5  -3   5      163.28      178.69      3.22 o 
   5  -3   6       34.36       35.20      1.09 o 
   5  -3   7       16.79       14.88      0.89 o 
   5  -3   8       29.08       28.60      1.10 o 
   5  -3   9      105.85      121.92      2.35 o 
   5  -3  10       54.66       52.77      1.66 o 
   5  -3  11      331.99      379.41      3.59 o 
   5  -3  12       86.46       89.20      1.95 o 
   5  -3  13       53.89       60.01      1.49 o 
   5  -3  14      289.58      301.95      2.42 o 
  -5   2  12       21.85       19.62      0.92 o 
  -5   2  11       70.58       68.62      1.92 o 
  -5   2  10       71.20       60.29      2.13 o 
  -5   2   9      352.89      340.82      5.27 o 
  -5   2   8      204.29      205.01      4.44 o 
  -5   2   7       51.75       49.59      2.10 o 
  -5   2   7       53.25       54.26      2.68 o 
  -5   2   6      240.30      229.01      4.36 o 
  -5   2   6      367.97      385.99      5.93 o 
  -5   2   5       62.87       53.46      2.24 o 
  -5   2   4       61.04       61.13      1.97 o 
   5  -2  -3       98.16       83.68      2.24 o 
   5  -2  -2      132.24      132.85      5.02 o 
  -5   2   2      153.10      150.78      3.50 o 
   5  -2  -1      269.45      263.37      6.93 o 
   5  -2   0       25.09       24.92      2.50 o 
   5  -2   1       16.79       20.83      2.32 o 
   5  -2   2        1.81        0.65      1.71 o 
   5  -2   2       11.12       13.17      2.80 o 
   5  -2   3        1.86        3.24      1.56 o 
   5  -2   3       15.77       13.29      2.89 o 
   5  -2   4       20.31       25.81      2.52 o 
   5  -2   4      169.78      150.52      4.94 o 
   5  -2   5       37.61       39.54      1.97 o 
   5  -2   5      110.97      110.51      4.58 o 
   5  -2   6       33.21       31.55      1.62 o 
   5  -2   6       87.66       79.28      2.28 o 
   5  -2   7      107.61      118.33      3.31 o 
   5  -2   7      141.47      164.22      3.09 o 
   5  -2   8       42.61       41.43      2.21 o 
   5  -2   8       77.49       68.04      2.73 o 
   5  -2   9      363.46      383.38      4.10 o 
   5  -2  10       31.41       33.83      1.56 o 
  -5   2 -11      217.68      252.36      4.11 o 
   5  -2  11      264.02      298.98      5.04 o 
   5  -2  12      100.92      112.88      2.21 o 
   5  -2  13      138.88      129.34      2.15 o 
   5  -2  14       59.56       59.68      1.34 o 
  -5   1  12       39.96       34.05      1.30 o 
  -5   1  11       17.50       15.63      1.26 o 
  -5   1  10      235.92      216.63      3.87 o 
  -5   1   9        6.43        5.34      1.40 o 
  -5   1   8      108.65      106.20      3.18 o 
  -5   1   7      108.38      111.11      2.21 o 
  -5   1   6      113.04      113.47      2.23 o 
  -5   1   5       69.04       75.98      2.16 o 
   5  -1  -4       21.98       23.98      1.33 o 
   5  -1  -3        4.82        4.09      1.00 o 
   5  -1  -2      211.29      206.22      5.99 o 
   5  -1  -1      200.99      184.70      5.66 o 
   5  -1   0        7.62        4.86      1.50 o 
   5  -1   1      426.65      442.48      8.48 o 
   5  -1   2       58.93       58.38      3.38 o 
   5  -1   3       13.67       20.96      2.29 o 
   5  -1   3       17.90       27.14      2.77 o 
   5  -1   4      594.22      604.24      6.97 o 
   5  -1   5       18.02       14.95      1.51 o 
   5  -1   6       39.65       32.10      2.66 o 
   5  -1   7      107.06      114.99      2.67 o 
   5  -1   7      119.25      135.01      3.45 o 
   5  -1   8       22.62       20.53      1.12 o 
   5  -1   9      281.54      269.10      4.98 o 
   5  -1  10       37.56       40.22      1.19 o 
   5  -1  11       87.06      102.96      3.01 o 
   5  -1  12      147.70      146.47      2.54 o 
   5  -1  13      302.29      312.41      3.37 o 
   5  -1  14       24.77       20.94      0.99 o 
   5  -1  15       68.33       61.94      1.15 o 
  -5   0  12        7.57        5.26      0.85 o 
  -5   0  11        0.16        0.70      0.85 o 
  -5   0  10        8.04        8.87      1.24 o 
  -5   0   9      146.97      147.11      3.55 o 
  -5   0   8        2.61        2.34      1.21 o 
  -5   0   7      132.81      118.27      3.33 o 
  -5   0   6       76.02       72.51      1.81 o 
  -5   0   5      151.44      151.63      2.91 o 
   5   0  -4      111.61      110.02      2.43 o 
   5   0  -3        1.58        4.93      1.90 o 
   5   0  -2      426.64      406.73      8.28 o 
   5   0  -1      490.81      463.36      8.75 o 
   5   0   0       37.17       33.20      2.58 o 
   5   0   1       45.99       39.24      2.73 o 
   5   0   2      203.50      176.13      5.24 o 
   5   0   3        0.98        1.61      1.38 o 
   5   0   4        0.11        0.19      1.07 o 
   5   0   5        0.80        1.71      1.16 o 
   5   0   6        0.02        1.22      1.37 o 
   5   0   7      279.18      282.62      7.49 o 
   5   0   8        4.93        5.55      1.05 o 
   5   0   9      158.89      160.50      2.58 o 
   5   0  10       94.31      100.66      2.14 o 
   5   0  11       14.87       15.38      1.52 o 
   5   0  12        0.48        1.93      0.88 o 
   5   0  13       99.90       99.92      2.05 o 
   5   0  14      156.13      172.94      2.38 o 
   5   0  15        7.66        5.41      0.64 o 
  -5  -1  12       75.81       72.63      1.85 o 
  -5  -1  11       24.99       23.94      1.53 o 
  -5  -1  10      130.92      128.78      3.19 o 
  -5  -1   9       90.81       91.98      2.89 o 
  -5  -1   8       44.42       43.95      2.22 o 
  -5  -1   7      138.21      124.89      3.44 o 
  -5  -1   6        1.31        3.01      0.91 o 
   5   1  -5      112.23      124.56      2.59 o 
   5   1  -4       13.02       18.03      2.27 o 
   5   1  -3      134.30      150.52      5.22 o 
   5   1  -2      247.74      262.85      6.68 o 
   5   1  -1      162.24      158.27      5.11 o 
   5   1   0      454.62      447.68      8.29 o 
   5   1   1        0.53        1.39      1.63 o 
   5   1   2      105.94       92.47      3.79 o 
   5   1   3      129.83      113.26      4.05 o 
   5   1   4        3.27        9.25      1.17 o 
   5   1   5      657.25      668.89      7.07 o 
   5   1   6        1.98        1.78      1.21 o 
   5   1   7        4.27        2.47      1.77 o 
   5   1   8       10.58       11.20      0.84 o 
   5   1   9       31.93       33.75      1.16 o 
  -5  -1 -10       70.09       78.41      2.53 o 
   5   1  11      184.98      189.88      2.92 o 
   5   1  12        3.77        3.53      0.90 o 
   5   1  13        7.04        4.95      0.92 o 
   5   1  14       22.35       21.89      1.08 o 
   5   1  15        0.11        0.05      0.83 o 
  -5  -2  12       19.93       21.15      1.17 o 
  -5  -2  11        6.53        4.58      1.07 o 
  -5  -2  10       25.05       25.97      1.68 o 
  -5  -2   9        3.86        5.78      1.27 o 
  -5  -2   8       61.37       56.86      2.39 o 
  -5  -2   7        2.97        2.96      1.19 o 
   5   2  -6       14.67       14.68      1.37 o 
  -5  -2   5        6.19        5.28      0.88 o 
   5   2  -4      371.08      362.21      8.04 o 
   5   2  -3      405.84      378.68      8.00 o 
   5   2  -2       73.36       73.09      3.64 o 
   5   2  -1       45.49       42.60      2.74 o 
   5   2   0      505.80      479.81      8.46 o 
   5   2   1       15.37       13.13      1.88 o 
   5   2   2       10.48        9.22      1.57 o 
   5   2   3       65.55       59.63      3.07 o 
   5   2   4      375.79      355.82      6.76 o 
   5   2   5       30.85       38.48      1.85 o 
   5   2   6       31.67       28.12      2.72 o 
   5   2   7      741.41      718.87     11.57 o 
   5   2   8       39.37       40.53      1.58 o 
   5   2   9       46.10       53.26      1.53 o 
   5   2  10        0.09        1.34      1.09 o 
   5   2  11       25.13       24.75      1.89 o 
   5   2  12       10.23        9.56      1.04 o 
   5   2  13        1.08        1.27      0.82 o 
   5   2  14      103.36      104.14      1.96 o 
   5   2  15       19.27       16.76      1.26 o 
   5   2  16        2.40        1.31      0.67 o 
  -5  -3  12        4.56        5.73      0.87 o 
  -5  -3  11       71.06       65.64      2.12 o 
  -5  -3  10       20.60       21.47      1.62 o 
  -5  -3   9      161.54      147.17      3.52 o 
  -5  -3   8       10.06       11.99      1.45 o 
  -5  -3   7       75.51       69.02      2.59 o 
   5   3  -6       91.75       86.02      2.32 o 
   5   3  -5        9.30        8.91      0.91 o 
   5   3  -4      290.18      260.89      6.88 o 
   5   3  -3       45.58       47.02      3.02 o 
   5   3  -2       25.54       26.65      2.50 o 
   5   3  -1       17.35       18.40      2.16 o 
   5   3   0      192.15      176.79      5.21 o 
   5   3   1       64.79       65.78      3.16 o 
   5   3   2        0.53        2.00      1.27 o 
   5   3   3       62.11       58.86      2.99 o 
   5   3   4        0.49       -1.36      1.36 o 
   5   3   5       47.85       52.26      2.01 o 
   5   3   6       32.86       28.91      2.51 o 
   5   3   7      117.53      109.78      4.67 o 
   5   3   8        0.50        1.42      2.22 o 
   5   3   9        6.98        7.94      0.94 o 
   5   3  10      121.18      107.88      3.25 o 
   5   3  11       68.16       62.73      2.64 o 
   5   3  12        0.19        0.15      0.86 o 
   5   3  13       87.57       91.17      1.95 o 
   5   3  14      171.41      172.93      2.49 o 
   5   3  15        8.83        4.53      0.68 o 
  -5  -4  11        0.73       -0.59      0.87 o 
  -5  -4  10      104.28       94.87      1.83 o 
  -5  -4   9       19.66       19.72      1.10 o 
  -5  -4   8       58.13       53.54      1.27 o 
  -5  -4   7      100.44       90.26      1.98 o 
  -5  -4   6        0.11       -0.55      0.82 o 
  -5  -4   5       16.70       14.99      0.93 o 
   5   4  -4       71.75       69.36      3.78 o 
   5   4  -3       23.14       24.32      2.51 o 
   5   4  -2        9.52       11.18      1.97 o 
   5   4  -1       22.54       21.73      2.29 o 
   5   4   0      671.16      596.44      9.42 o 
   5   4   1       51.77       39.64      2.68 o 
   5   4   2     1300.09     1210.17     12.60 o 
   5   4   3     1861.79     1679.97     14.45 o 
   5   4   4      521.88      520.81      7.83 o 
   5   4   5        7.25        7.49      1.65 o 
   5   4   6        7.32        4.99      1.69 o 
   5   4   7      209.48      184.49      5.91 o 
   5   4   8      209.45      215.97      3.51 o 
   5   4   9       14.97       19.71      1.31 o 
   5   4  10       13.86       14.77      1.53 o 
   5   4  11       13.64       12.67      1.51 o 
   5   4  12       52.72       46.44      2.33 o 
   5   4  13       16.97       14.88      1.59 o 
   5   4  14        5.02        4.65      0.77 o 
   5   4  15        7.30        6.18      0.67 o 
  -5  -5  11        2.36        0.15      0.84 o 
  -5  -5  10        0.06       -0.23      0.57 o 
  -5  -5   9       31.59       26.66      1.17 o 
  -5  -5   8        2.50        2.62      0.62 o 
  -5  -5   7       94.28       94.20      2.04 o 
  -5  -5   6       56.17       49.02      1.25 o 
   5   5  -5        7.71        6.67      0.80 o 
  -5  -5   4      262.23      247.32      2.87 o 
   5   5  -3       59.08       52.97      3.26 o 
   5   5  -2      133.50      106.59      4.43 o 
   5   5  -1       22.86       20.01      2.24 o 
   5   5   0       70.83       45.24      2.94 o 
   5   5   1      144.60      139.13      4.62 o 
   5   5   2      993.56      851.97     10.65 o 
   5   5   3     1113.75     1011.15     11.18 o 
   5   5   5        3.79        0.35      1.60 o 
   5   5   6        0.16        0.74      1.65 o 
   5   5   7        0.11       -1.08      2.13 o 
   5   5   8       53.02       61.57      1.62 o 
   5   5   9       27.01       31.88      1.67 o 
   5   5  10       34.64       31.73      1.92 o 
   5   5  11        2.92        3.13      1.21 o 
   5   5  12      102.65       93.30      2.10 o 
   5   5  13        0.08        1.77      1.16 o 
   5   5  14       41.86       35.48      1.30 o 
   5   5  15       74.33       62.78      1.39 o 
  -5  -6  11       70.09       72.25      1.92 o 
  -5  -6  10        8.70        8.25      1.09 o 
  -5  -6   9        1.05        2.12      0.69 o 
  -5  -6   8       32.02       28.70      1.25 o 
  -5  -6   7      338.93      297.62      3.50 o 
  -5  -6   6       73.34       78.93      1.94 o 
  -5  -6   5       18.15       15.55      1.03 o 
  -5  -6   5      100.13       97.08      2.98 o 
  -5  -6   4        1.76        0.29      0.83 o 
  -5  -6   3      108.12      101.16      2.39 o 
   5   6  -2      110.54       83.34      3.99 o 
   5   6  -1        0.02        1.65      1.71 o 
   5   6   0       17.81       18.20      2.14 o 
   5   6   1       82.29       68.56      3.35 o 
   5   6   2      380.75      316.79      6.64 o 
   5   6   3       18.13       20.24      1.86 o 
  -5  -6  -4       17.04       23.21      2.31 o 
  -5  -6  -5      107.24      100.77      4.41 o 
   5   6   5      107.25      161.31      5.42 o 
  -5  -6  -6        2.46        3.08      1.79 o 
   5   6   6       63.78       58.31      3.91 o 
  -5  -6  -7      246.37      253.54      3.58 o 
  -5  -6  -8      129.53      131.08      2.65 o 
   5   6   8      130.51      142.32      3.13 o 
   5   6   9      157.86      137.13      3.80 o 
   5   6  10      142.72      140.96      3.93 o 
   5   6  11        0.59        1.60      1.19 o 
   5   6  12        1.36        3.59      0.80 o 
   5   6  13       10.31        9.43      0.87 o 
   5   6  14      105.30       95.64      1.90 o 
   5   6  15        0.09        0.25      0.69 o 
  -5  -7  11        1.73       -0.04      0.78 o 
  -5  -7  10        3.47        3.75      1.14 o 
  -5  -7   9       29.85       21.93      1.70 o 
  -5  -7   8        2.25        5.50      1.37 o 
  -5  -7   7       83.01       85.71      2.07 o 
  -5  -7   6      629.54      605.91      5.09 o 
  -5  -7   5      505.58      524.43      4.78 o 
  -5  -7   4      148.34      158.89      2.57 o 
  -5  -7   3     1068.64     1089.79      7.79 o 
  -5  -7   2      170.74      175.50      3.18 o 
   5   7  -1      631.89      596.91     10.41 o 
   5   7   0      593.12      653.03     10.34 o 
   5   7   1       17.27       14.83      2.48 o 
   5   7   2       12.87        9.58      2.46 o 
   5   7   4      335.76      309.44      5.85 o 
  -5  -7  -5      663.51      719.54      7.97 o 
  -5  -7  -6      286.85      336.63      4.25 o 
  -5  -7  -7      674.05      717.77      6.20 o 
  -5  -7  -8      208.20      245.93      3.70 o 
   5   7   9      347.18      469.14      6.49 o 
   5   7  10      460.88      552.20      7.17 o 
   5   7  11      103.46      107.55      2.35 o 
   5   7  12        1.29        0.91      0.98 o 
   5   7  13       17.00       15.30      1.16 o 
   5   7  14        3.79        5.20      1.25 o 
   5   7  15       34.85       37.19      1.55 o 
  -5  -8  11       78.69       95.97      1.91 o 
  -5  -8  10       28.03       33.95      1.52 o 
  -5  -8   9       84.50       71.42      2.34 o 
  -5  -8   8       48.45       41.71      1.99 o 
  -5  -8   7       29.32       28.59      1.21 o 
  -5  -8   6       47.74       47.11      1.54 o 
  -5  -8   5      430.69      399.17      4.15 o 
  -5  -8   4     2750.46     2435.57     13.98 o 
  -5  -8   3      944.31      870.17      8.34 o 
  -5  -8   2      894.89      838.50      5.49 o 
  -5  -8   1      861.23      746.78      6.33 o 
   5   8   0       79.62       75.16      2.11 o 
   5   8   1       26.83       27.98      1.07 o 
  -5  -8  -2        5.10        5.92      1.04 o 
  -5  -8  -3       16.07       20.82      1.26 o 
  -5  -8  -4       56.83       58.37      1.90 o 
  -5  -8  -5      561.05      513.35      5.29 o 
  -5  -8  -6     1333.41     1306.13      8.42 o 
  -5  -8  -7     1034.86     1058.99      8.79 o 
   5   8   8     2087.36     2326.68      9.33 o 
   5   8   9      649.11      662.71      7.54 o 
   5   8  10       71.66       73.67      1.96 o 
   5   8  11       41.25       38.93      1.46 o 
   5   8  12       60.86       63.79      2.28 o 
   5   8  13       57.30       59.02      2.00 o 
   5   8  14       33.59       35.76      1.62 o 
   5   8  15       52.13       59.21      1.57 o 
  -5  -9  10       33.75       47.76      1.62 o 
  -5  -9   9      128.79      119.17      3.92 o 
  -5  -9   8       56.31       54.83      2.18 o 
  -5  -9   7       57.95       65.11      1.65 o 
  -5  -9   6       73.39       73.43      2.73 o 
  -5  -9   5      182.15      164.74      2.71 o 
  -5  -9   4      108.16       97.65      2.15 o 
  -5  -9   3       57.65       68.14      1.78 o 
  -5  -9   2      298.43      292.13      3.36 o 
  -5  -9   1       51.77       57.96      1.64 o 
   5   9   0       96.57       88.33      1.77 o 
  -5  -9  -1      160.63      138.98      2.38 o 
  -5  -9  -2        7.44        5.13      1.12 o 
  -5  -9  -3      101.10       89.72      2.40 o 
  -5  -9  -4      171.01      177.17      3.26 o 
  -5  -9  -5       52.49       64.89      2.07 o 
  -5  -9  -6      186.24      206.69      4.10 o 
  -5  -9  -7       59.43       68.90      2.53 o 
   5   9   8      108.78      119.44      2.31 o 
   5   9   9      105.96       95.20      4.31 o 
   5   9  10      129.97      145.81      3.69 o 
   5   9  11       38.70       41.56      2.05 o 
   5   9  12       99.39      111.12      2.87 o 
   5   9  13       76.54       94.63      2.29 o 
   5   9  14       46.77       51.46      1.70 o 
  -5 -10  10       27.08       25.31      1.01 o 
  -5 -10   9       37.12       47.86      1.76 o 
  -5 -10   8        4.78        1.95      1.15 o 
  -5 -10   7        0.12        2.09      0.89 o 
  -5 -10   7        0.84        1.34      1.08 o 
  -5 -10   6       88.43       88.89      2.91 o 
  -5 -10   5       18.50       19.79      1.80 o 
  -5 -10   4      125.60      101.54      3.77 o 
  -5 -10   3       51.68       51.91      2.27 o 
  -5 -10   2        7.98        7.21      1.43 o 
  -5 -10   1      453.73      413.32      5.71 o 
  -5 -10   0      128.61      114.36      3.19 o 
  -5 -10  -1       15.26       15.98      1.69 o 
  -5 -10  -2       47.31       44.81      2.28 o 
   5  10   3       27.06       32.66      1.54 o 
   5  10   4      222.16      222.59      3.13 o 
   5  10   5      467.75      477.27      4.53 o 
  -5 -10  -6       11.60        8.62      1.16 o 
   5  10   7       57.62       56.20      1.77 o 
  -5 -10  -8       27.35       30.50      1.63 o 
   5  10   8       88.60       86.70      3.14 o 
   5  10   9       24.08       28.58      2.10 o 
   5  10  10       79.87       83.70      2.89 o 
   5  10  11        1.36        0.27      1.32 o 
   5  10  12        4.30        2.19      0.88 o 
   5  10  13        4.71        4.78      0.58 o 
   5  10  14        6.43        6.59      0.70 o 
  -5 -11   9       24.44       28.23      1.07 o 
  -5 -11   8        3.22        3.38      0.80 o 
  -5 -11   7       70.97       82.17      1.55 o 
  -5 -11   6      226.71      252.71      2.95 o 
  -5 -11   5       25.81       22.27      1.81 o 
  -5 -11   4       75.26       71.47      2.73 o 
  -5 -11   3        2.78        2.21      0.95 o 
  -5 -11   3        6.59        4.40      1.36 o 
  -5 -11   2       52.70       44.80      1.98 o 
  -5 -11   1       27.31       21.59      1.58 o 
  -5 -11   0        1.65        2.78      1.01 o 
  -5 -11  -1      455.72      340.28      5.29 o 
  -5 -11  -2       42.04       26.99      1.67 o 
  -5 -11  -3       36.47       26.43      1.72 o 
   5  11   4      381.35      325.11      3.61 o 
   5  11   5       18.87       19.19      1.09 o 
   5  11   6      124.68      125.57      2.30 o 
   5  11   7        6.87        5.38      0.79 o 
   5  11   8       76.66       77.67      1.74 o 
   5  11   9       10.69       12.46      1.35 o 
   5  11  10       85.18       86.77      2.67 o 
   5  11  11       26.24       29.05      1.57 o 
   5  11  12        3.03        4.77      0.83 o 
   5  11  13       67.04       68.19      1.06 o 
  -5 -12   7        1.25        1.17      0.48 o 
  -5 -12   6       74.28       91.98      1.63 o 
  -5 -12   5        5.80        8.94      0.79 o 
  -5 -12   4       25.89       24.80      1.13 o 
  -5 -12   3        9.57        8.58      1.19 o 
  -5 -12   2       17.68       20.71      1.10 o 
  -5 -12   1        0.29        1.51      0.92 o 
  -5 -12   0        5.39        5.39      1.18 o 
  -5 -12  -1      138.18      127.93      3.26 o 
  -5 -12  -2      113.04       95.40      2.86 o 
  -5 -12  -3        9.87       11.96      1.25 o 
   5  12   4        0.23        1.04      0.73 o 
   5  12   5      138.47      139.73      2.35 o 
  -5 -12  -6      198.07      203.40      2.75 o 
   5  12   7       52.22       58.85      1.45 o 
   5  12   8       38.50       36.64      1.87 o 
   5  12   9       69.25       69.20      2.32 o 
   5  12  10      129.15      134.54      1.92 o 
   5  12  11        7.74        7.77      0.66 o 
   5  12  12        6.39        6.20      0.75 o 
  -5 -13   6       16.86       13.44      0.62 o 
  -5 -13   5      171.95      195.20      2.14 o 
  -5 -13   4        1.07        1.37      0.58 o 
  -5 -13   3       40.97       44.87      1.30 o 
  -5 -13   2       42.18       44.94      1.36 o 
  -5 -13   1      189.16      207.19      3.68 o 
  -5 -13   0       57.06       61.91      1.55 o 
  -5 -13  -1       15.63       16.75      1.39 o 
  -5 -13  -2       87.60       88.94      2.70 o 
  -5 -13  -3       78.71       69.42      2.39 o 
  -5 -13  -4        0.09        0.35      0.88 o 
   5  13   5       12.50       14.41      0.88 o 
   5  13   6       13.33       12.15      0.68 o 
   5  13   7        6.25        5.68      0.54 o 
   5  13   8        6.91        6.93      1.05 o 
   5  13   9       48.60       62.21      1.96 o 
   5  13  10        8.63       11.41      1.00 o 
   5  13  11       18.25       25.36      1.05 o 
  -5 -14   5       12.94       15.13      0.86 o 
  -5 -14   4      255.52      326.05      3.68 o 
   5  14  -3        8.15        9.03      0.63 o 
   5  14  -2       15.89       22.62      0.91 o 
  -5 -14   1        5.91        6.42      1.03 o 
  -5 -14   0        0.03        0.87      0.87 o 
  -5 -14  -1        0.14        1.64      0.83 o 
  -5 -14  -2       36.92       39.03      1.59 o 
   5  14   3       13.66       16.25      1.31 o 
   5  14   4       70.78       74.14      2.33 o 
   5  14   5       55.31       48.38      1.81 o 
   5  14   6      134.86      154.59      1.94 o 
   5  14   7        1.09        3.63      0.54 o 
   5  14   8       65.60       77.93      1.86 o 
   5  14   9      397.30      511.00      4.10 o 
  -5 -15   3       13.98       14.70      0.80 o 
  -5 -15   2        7.01        9.15      0.79 o 
  -5 -15   1      382.76      449.60      2.81 o 
  -5 -15   0        7.23        5.74      0.57 o 
  -5 -15  -1       22.67       28.09      0.85 o 
   5  15   2       75.29       67.74      1.92 o 
   5  15   3       66.25       69.82      1.93 o 
   5  15   4        0.29       -0.27      0.74 o 
   5  15   5       35.18       40.97      1.40 o 
   5  15   6      142.07      169.21      2.25 o 
   6  -9  -1        0.07       -0.19      0.91 o 
   6  -9   0        2.10        2.05      0.86 o 
   6  -9   1       22.89       14.90      1.01 o 
   6  -9   2       16.03        8.54      1.29 o 
   6  -9   3        3.38        3.73      1.01 o 
  -6   9  -4        0.03       -0.44      0.63 o 
   6  -9   4        0.07        1.04      0.68 o 
  -6   9  -5       22.94       20.83      0.91 o 
  -6   8   4        2.20        3.38      0.70 o 
  -6   8   3        8.03        8.19      0.90 o 
  -6   8   2        0.61        1.37      0.72 o 
  -6   8   1       27.26       31.78      1.42 o 
  -6   8   0       77.00       87.13      2.08 o 
  -6   8  -1        0.72        1.53      0.87 o 
   6  -8   1        2.33        0.46      0.99 o 
   6  -8   2        3.30        2.07      0.95 o 
   6  -8   3       68.99       62.40      1.45 o 
   6  -8   4       99.74       99.57      1.66 o 
   6  -8   5        4.71        3.48      0.67 o 
   6  -8   6        0.46       -0.69      0.82 o 
  -6   8  -8        1.02        0.78      0.54 o 
  -6   7   6       78.93       78.76      1.61 o 
  -6   7   5        0.98        1.04      0.56 o 
  -6   7   4       25.64       32.02      0.98 o 
  -6   7   3       76.52       78.87      2.27 o 
  -6   7   2       69.83       69.02      2.25 o 
  -6   7   1       25.87       23.89      1.53 o 
  -6   7   0       85.11       88.70      2.48 o 
  -6   7  -1        8.87        8.97      1.12 o 
   6  -7   3       15.83       17.28      1.37 o 
   6  -7   3       63.04       54.27      1.60 o 
   6  -7   4        0.00        0.60      0.63 o 
   6  -7   4       14.35       11.12      1.31 o 
   6  -7   5       12.28       11.21      0.68 o 
   6  -7   6        2.52        1.91      0.63 o 
   6  -7   7      170.78      180.68      3.09 o 
  -6   7  -9        4.32        3.02      0.69 o 
  -6   6   7       11.08        9.76      0.55 o 
  -6   6   6        8.54        9.11      0.67 o 
  -6   6   5        1.22        0.89      0.58 o 
  -6   6   4       84.34       78.92      1.61 o 
  -6   6   3      124.31      127.90      3.14 o 
  -6   6   2       42.77       41.41      1.97 o 
  -6   6   1       12.09        9.09      1.22 o 
  -6   6   0       15.85       14.20      1.40 o 
  -6   6  -1        7.65        9.29      1.12 o 
  -6   6  -2        7.17        8.67      0.85 o 
   6  -6   3       21.77       20.73      1.12 o 
   6  -6   4       31.35       30.82      1.29 o 
   6  -6   5       12.56       14.02      0.95 o 
   6  -6   6       24.99       26.37      0.97 o 
   6  -6   7        2.56        2.68      0.58 o 
   6  -6   8        0.22        0.90      0.83 o 
  -6   6 -10        0.71       -0.13      0.69 o 
   6  -6  11       17.20       12.54      0.90 o 
  -6   5   8       14.11       13.23      0.90 o 
  -6   5   7        5.53        5.17      0.61 o 
  -6   5   6       14.97       15.90      0.89 o 
  -6   5   5        0.27        0.87      0.66 o 
  -6   5   4       42.80       43.01      1.99 o 
  -6   5   3       53.70       49.40      2.18 o 
  -6   5   2      122.85      114.04      3.21 o 
  -6   5   1        0.36        0.08      0.92 o 
  -6   5   0        1.35        4.07      1.07 o 
  -6   5  -1       14.51       13.93      1.36 o 
  -6   5  -2        0.34        0.75      0.85 o 
   6  -5   3        3.36        3.00      1.15 o 
   6  -5   4       31.92       26.90      1.87 o 
   6  -5   4       32.67       35.46      2.25 o 
   6  -5   5        6.71        6.79      0.72 o 
   6  -5   6       39.39       37.39      1.37 o 
   6  -5   7      123.65      122.81      2.23 o 
   6  -5   8        3.93        4.67      1.08 o 
   6  -5   9       37.37       37.13      1.84 o 
  -6   5 -10        4.94        3.24      0.86 o 
  -6   5 -11        0.46        0.06      0.68 o 
   6  -5  12        7.29        5.37      0.79 o 
  -6   4   9       28.57       26.89      1.03 o 
  -6   4   8       50.33       52.02      1.09 o 
  -6   4   7      207.82      213.34      2.43 o 
  -6   4   6        8.95        9.80      0.86 o 
  -6   4   5       12.24       11.39      0.94 o 
  -6   4   4        0.06        1.01      1.03 o 
  -6   4   3       47.59       40.17      2.08 o 
  -6   4   2        1.25        2.70      1.18 o 
  -6   4   1       98.02       85.53      2.82 o 
  -6   4   0       47.90       50.86      2.29 o 
  -6   4  -1      276.25      238.22      4.45 o 
  -6   4  -2      168.20      167.44      2.65 o 
   6  -4   3      232.04      230.06      4.56 o 
   6  -4   4      279.72      250.50      4.82 o 
   6  -4   4      306.29      311.14      5.04 o 
   6  -4   5       19.11       16.42      1.62 o 
   6  -4   5       73.48       74.36      2.77 o 
   6  -4   6      217.28      200.61      3.07 o 
   6  -4   7        2.33        3.21      0.67 o 
   6  -4   8       14.94       13.96      1.49 o 
   6  -4   9        6.43        4.52      1.11 o 
  -6   4 -10        4.74        5.44      1.02 o 
  -6   4 -11        0.70        0.46      0.79 o 
   6  -4  12      200.16      197.73      3.11 o 
   6  -4  13       40.34       38.86      1.19 o 
  -6   3   9      163.09      166.84      2.63 o 
  -6   3   8       18.86       16.78      0.81 o 
  -6   3   7        0.12       -0.06      0.63 o 
  -6   3   6        4.90        5.51      0.81 o 
  -6   3   5       17.16       17.64      1.05 o 
  -6   3   4        6.33        7.99      0.89 o 
  -6   3   3       28.32       22.97      1.77 o 
  -6   3   2       31.31       28.06      1.87 o 
  -6   3   1       39.04       41.06      2.02 o 
  -6   3   0        4.88       21.00      1.67 o 
  -6   3  -1     1093.42     1108.52      9.36 o 
  -6   3  -2     2153.65     2225.88      9.27 o 
  -6   3  -3     1118.76     1183.68      6.72 o 
   6  -3   4     2079.56     1926.71     13.03 o 
   6  -3   5       20.00       23.45      1.81 o 
   6  -3   6      138.33      127.24      2.50 o 
   6  -3   7       14.64       12.21      1.05 o 
   6  -3   8        2.14        2.38      1.13 o 
   6  -3   9       42.28       44.01      2.19 o 
   6  -3  10       72.90       75.61      1.78 o 
  -6   3 -11       81.94       97.04      2.43 o 
   6  -3  12        9.48        8.95      1.18 o 
   6  -3  13       11.93       11.64      1.08 o 
  -6   2  10        1.52        3.82      0.70 o 
  -6   2   9       25.33       23.19      1.31 o 
  -6   2   8      280.44      298.15      2.80 o 
  -6   2   7       27.24       31.10      1.62 o 
  -6   2   7       31.12       37.23      2.17 o 
  -6   2   6       87.31       82.49      2.63 o 
  -6   2   6      106.17      113.77      3.23 o 
  -6   2   5       94.37       86.08      2.76 o 
  -6   2   5       95.07      106.05      3.17 o 
  -6   2   4        1.09        0.46      1.11 o 
  -6   2   4        2.55        4.15      1.90 o 
  -6   2   3       39.38       38.83      2.06 o 
  -6   2   2        5.71        3.35      1.09 o 
  -6   2   1        0.66        0.83      0.99 o 
  -6   2   0       51.37       45.88      1.83 o 
   6  -2   1      238.25      210.10      3.52 o 
   6  -2   2      230.06      253.45      3.75 o 
  -6   2  -3      203.59      213.96      3.40 o 
   6  -2   4        9.72       12.73      1.38 o 
   6  -2   5       25.27       27.64      1.95 o 
   6  -2   6       80.77       63.77      2.64 o 
   6  -2   6       83.94       86.79      2.99 o 
   6  -2   7       22.06       24.56      1.92 o 
   6  -2   8        3.25        3.02      1.38 o 
   6  -2   9       53.60       48.08      2.40 o 
  -6   2 -10       34.01       36.27      1.84 o 
   6  -2  10       82.44       77.00      2.86 o 
  -6   2 -11        7.01        7.08      1.09 o 
   6  -2  12        4.84        7.29      1.20 o 
   6  -2  13       49.27       46.89      1.79 o 
   6  -2  14      170.97      156.25      2.41 o 
  -6   1  10       39.80       44.51      1.66 o 
  -6   1   9       49.18       55.82      2.07 o 
  -6   1   8      315.79      388.60      5.13 o 
  -6   1   7      128.97      154.35      2.45 o 
  -6   1   6      112.82      139.39      2.46 o 
  -6   1   5       48.58       56.92      1.76 o 
  -6   1   4      187.85      220.29      3.07 o 
  -6   1   3       10.99        9.69      1.51 o 
  -6   1   2       82.11       85.37      2.88 o 
  -6   1   1      206.64      242.97      3.86 o 
   6  -1   0      127.69      161.00      3.13 o 
   6  -1   1       74.29       78.78      2.27 o 
   6  -1   2      295.14      361.44      4.43 o 
  -6   1  -3       94.85      122.38      2.71 o 
   6  -1   4      186.40      224.04      4.69 o 
   6  -1   5      357.78      441.64      6.51 o 
   6  -1   6      143.89      138.33      3.53 o 
   6  -1   7       18.49       15.34      2.07 o 
   6  -1   8      126.17      109.18      3.29 o 
   6  -1   9       27.52       26.04      1.29 o 
   6  -1  10       65.97       68.86      1.83 o 
  -6   1 -11      223.61      298.30      4.55 o 
   6  -1  12      177.06      222.36      4.20 o 
   6  -1  13       82.75       84.96      2.53 o 
   6  -1  14       56.74       57.81      1.95 o 
  -6   0  11        8.02        7.48      0.74 o 
  -6   0  10       35.02       35.02      1.42 o 
  -6   0   9       14.46       14.75      1.26 o 
  -6   0   8       51.18       53.05      2.12 o 
  -6   0   7        0.85        1.17      0.75 o 
  -6   0   6       36.24       38.87      1.37 o 
  -6   0   5      109.27      110.07      2.19 o 
  -6   0   4      683.06      746.97      5.36 o 
  -6   0   3      108.88      109.58      3.11 o 
  -6   0   2        2.87        3.13      1.02 o 
  -6   0   1      259.43      260.92      3.84 o 
  -6   0   0       26.34       23.60      1.34 o 
   6   0   1      284.70      272.86      3.81 o 
   6   0   2      137.94      139.60      2.06 o 
   6   0   3      258.11      248.98      4.88 o 
   6   0   4       36.85       33.74      1.99 o 
   6   0   5      250.79      253.95      4.98 o 
   6   0   6        3.69        5.70      2.91 o 
   6   0   7      181.51      179.95      4.01 o 
   6   0   8      490.21      472.51      4.49 o 
   6   0   9      184.18      186.32      2.89 o 
   6   0  10       65.13       71.08      1.84 o 
   6   0  11        0.50        0.11      0.76 o 
   6   0  12       48.71       49.42      2.19 o 
   6   0  13        8.24        9.53      1.24 o 
   6   0  14       61.29       59.79      1.96 o 
   6   0  15        9.08        8.17      0.80 o 
  -6  -1  11       84.91       83.60      1.73 o 
  -6  -1  10        5.47        4.36      0.91 o 
  -6  -1   9      102.84       94.65      2.54 o 
  -6  -1   8       27.89       33.78      1.96 o 
  -6  -1   7       34.70       40.54      1.44 o 
  -6  -1   6      146.75      159.43      2.92 o 
  -6  -1   5      185.03      211.76      2.96 o 
  -6  -1   4      308.72      359.28      5.47 o 
   6   1  -3       76.83       81.49      2.34 o 
   6   1  -2      704.98      772.14      6.98 o 
  -6  -1   1        2.11        4.94      1.11 o 
   6   1   0      124.14      132.48      2.76 o 
   6   1   1       50.64       45.01      4.09 o 
   6   1   2      104.52       97.37      4.41 o 
   6   1   3       31.88       37.19      3.14 o 
   6   1   4      144.59      138.81      3.72 o 
   6   1   5        3.23        5.06      1.11 o 
   6   1   6      391.12      364.79      4.52 o 
   6   1   7       77.17       79.13      2.26 o 
   6   1   8      555.27      627.64      5.09 o 
   6   1   9      184.03      189.10      2.88 o 
  -6  -1 -10       84.92       89.73      2.78 o 
   6   1  11       30.49       34.58      1.44 o 
   6   1  12       50.05       53.64      2.37 o 
   6   1  13       77.32       75.86      2.54 o 
   6   1  14        4.04        2.15      1.36 o 
   6   1  15       94.34      103.21      2.13 o 
  -6  -2  11        0.13       -0.01      0.61 o 
  -6  -2  10        0.16        0.09      0.77 o 
  -6  -2   9      166.64      172.85      2.95 o 
  -6  -2   9      169.60      155.41      3.32 o 
  -6  -2   8       12.57       11.02      1.76 o 
  -6  -2   7        6.41        4.14      1.57 o 
  -6  -2   6        4.89        5.59      1.19 o 
  -6  -2   6       44.96       51.22      2.45 o 
  -6  -2   5       25.87       25.99      1.66 o 
  -6  -2   5       29.07       32.91      2.15 o 
  -6  -2   4        1.14        2.26      0.98 o 
  -6  -2   3       50.12       48.75      1.98 o 
   6   2  -2      221.86      258.84      7.27 o 
  -6  -2   2      251.08      293.44      4.87 o 
   6   2  -1       52.62       54.30      3.68 o 
  -6  -2   1      306.40      324.66      5.06 o 
   6   2   0        4.95        3.35      1.71 o 
   6   2   1      338.75      313.91      7.68 o 
   6   2   2       30.06       23.78      2.52 o 
   6   2   3      263.60      235.00      6.42 o 
   6   2   4        1.77        2.83      2.03 o 
   6   2   4        4.51        2.93      2.38 o 
   6   2   5      457.50      448.80      8.51 o 
   6   2   5      486.69      503.04      5.24 o 
   6   2   6      175.75      192.10      2.75 o 
   6   2   7       55.46       48.75      1.51 o 
   6   2   8       17.09       19.86      1.35 o 
  -6  -2  -9        5.78        7.81      1.22 o 
   6   2   9       20.13       17.83      1.76 o 
  -6  -2 -10       72.23       76.20      2.56 o 
   6   2  10       74.94       73.15      2.93 o 
  -6  -2 -11        1.52        0.59      1.14 o 
   6   2  11        4.61        4.79      1.63 o 
   6   2  12       19.08       17.87      1.91 o 
   6   2  13       97.77      104.22      3.08 o 
   6   2  14       14.97       14.26      1.29 o 
   6   2  15        4.12        5.20      0.90 o 
  -6  -3  11        0.02       -0.60      0.60 o 
  -6  -3  10        8.06        5.66      0.92 o 
  -6  -3   9      227.88      212.19      2.42 o 
  -6  -3   8       20.12       18.72      1.03 o 
  -6  -3   7        5.71        3.79      1.11 o 
  -6  -3   6      155.55      167.69      2.53 o 
  -6  -3   5      217.46      211.43      2.85 o 
  -6  -3   4       68.68       57.70      2.31 o 
  -6  -3   3        4.10        3.99      1.04 o 
   6   3  -2      237.14      226.79      3.57 o 
  -6  -3   1      183.24      178.67      3.16 o 
   6   3   0      228.67      216.85      6.45 o 
   6   3   1       58.84       52.64      3.34 o 
   6   3   2      139.91      127.17      4.88 o 
   6   3   3       13.99       12.95      2.02 o 
   6   3   4       54.44       56.19      3.35 o 
   6   3   4      181.29      188.75      6.26 o 
  -6  -3  -5      215.04      228.11      4.16 o 
   6   3   5      316.68      307.40      8.05 o 
  -6  -3  -6        0.24        0.49      1.10 o 
   6   3   6      131.78      120.49      5.48 o 
   6   3   7        0.03        1.15      0.96 o 
   6   3   8      122.19      121.08      2.30 o 
   6   3   9        3.23        3.16      0.87 o 
   6   3  10        3.93        5.77      0.86 o 
   6   3  11        0.94        0.05      1.06 o 
   6   3  12      142.55      139.41      3.57 o 
   6   3  13       21.03       20.44      1.62 o 
   6   3  14       41.44       37.92      1.76 o 
   6   3  15       50.74       47.48      1.63 o 
  -6  -4  10       42.69       44.14      1.57 o 
  -6  -4   9       18.51       17.42      1.36 o 
  -6  -4   8       54.97       54.45      1.47 o 
  -6  -4   7       29.62       32.71      1.28 o 
  -6  -4   6       13.89       16.25      1.48 o 
  -6  -4   5       93.76       96.31      1.98 o 
  -6  -4   4       74.86       70.79      2.48 o 
   6   4  -3        6.96        7.59      1.08 o 
   6   4  -2       75.52       72.80      2.12 o 
  -6  -4   1        2.14        0.82      0.97 o 
  -6  -4   0        0.01        0.34      0.91 o 
   6   4   1        0.50        1.19      1.83 o 
   6   4   2        7.44        7.85      2.04 o 
   6   4   3      607.97      576.57      9.73 o 
   6   4   4       20.79       19.59      2.29 o 
   6   4   5        5.87        0.82      1.01 o 
   6   4   6        3.90        1.91      0.93 o 
   6   4   7        9.88        7.57      0.90 o 
   6   4   8       88.07       90.21      2.01 o 
   6   4   9      125.77      142.46      2.49 o 
   6   4  10       87.66       87.32      2.00 o 
   6   4  11        1.47        1.86      1.19 o 
   6   4  12       42.57       48.52      2.23 o 
   6   4  13        4.57        3.66      1.18 o 
   6   4  14        7.55        6.93      0.69 o 
   6   4  15       10.72       11.28      1.04 o 
  -6  -5   9      143.54      118.84      2.67 o 
  -6  -5   8        0.06        0.91      0.52 o 
  -6  -5   7      145.52      117.11      2.12 o 
  -6  -5   6       69.62       68.58      1.74 o 
  -6  -5   5       80.48       85.63      1.91 o 
  -6  -5   4        4.63        5.77      0.79 o 
  -6  -5   3       35.48       33.76      1.61 o 
  -6  -5   2       33.22       28.69      1.48 o 
  -6  -5   1      113.74       92.58      2.33 o 
  -6  -5   0      203.90      198.83      3.32 o 
   6   5   1       42.57       39.28      1.62 o 
   6   5   2      199.82      171.11      5.47 o 
   6   5   3       75.37       62.35      3.54 o 
  -6  -5  -4        0.66        1.93      1.03 o 
   6   5   5       77.83       76.93      2.18 o 
   6   5   6        0.19        0.12      1.00 o 
   6   5   7        5.91        6.64      1.02 o 
   6   5   8        1.89        2.07      0.88 o 
   6   5   9        4.87        7.58      0.89 o 
   6   5  10      177.50      195.47      2.82 o 
   6   5  11       29.31       24.26      1.83 o 
   6   5  12       27.41       26.51      1.81 o 
   6   5  13       60.07       56.62      1.45 o 
   6   5  14        5.68        4.53      0.70 o 
  -6  -6   9        1.33        2.10      0.78 o 
  -6  -6   8      117.05      124.65      1.98 o 
  -6  -6   7      145.44      136.50      2.23 o 
  -6  -6   6       56.41       60.27      1.61 o 
  -6  -6   5      139.66      145.75      2.39 o 
  -6  -6   4      299.90      277.34      3.45 o 
  -6  -6   3       69.30       58.52      2.43 o 
  -6  -6   2        8.93        7.84      1.19 o 
   6   6  -1      287.36      282.66      3.21 o 
   6   6   0        4.82        5.04      0.83 o 
  -6  -6  -1        4.46        4.10      0.82 o 
  -6  -6  -2        0.54        1.75      1.05 o 
   6   6   3        8.49        5.19      0.96 o 
  -6  -6  -4        1.26        2.56      1.04 o 
   6   6   5        0.10        2.50      0.92 o 
   6   6   6      139.07      136.52      2.87 o 
   6   6   7       50.54       54.14      1.92 o 
   6   6   8      245.61      248.30      3.17 o 
   6   6   9       92.52       96.52      2.07 o 
   6   6  10      618.20      622.01      4.86 o 
   6   6  11      314.77      317.89      5.24 o 
   6   6  12      310.33      287.18      3.34 o 
   6   6  13       35.66       28.49      1.11 o 
   6   6  14       26.70       26.53      1.01 o 
   6   6  15       37.50       26.62      1.03 o 
  -6  -7   9       10.34        9.91      0.97 o 
  -6  -7   8        0.05       -0.18      0.62 o 
  -6  -7   7       51.02       48.79      1.45 o 
  -6  -7   6       19.18       16.22      1.02 o 
  -6  -7   5       31.61       30.65      1.34 o 
  -6  -7   4       16.46       18.05      1.16 o 
  -6  -7   3      563.72      522.97      6.67 o 
  -6  -7   2       82.19       74.79      2.70 o 
  -6  -7   1       19.80       23.84      1.16 o 
   6   7   0      310.67      297.81      3.40 o 
   6   7   1      359.17      355.76      3.68 o 
  -6  -7  -2       11.20       10.77      0.89 o 
  -6  -7  -3       77.62       73.25      1.73 o 
   6   7   4      112.11      100.41      2.46 o 
   6   7   5        7.09        7.04      1.09 o 
   6   7   6      417.10      416.35      4.88 o 
  -6  -7  -7      100.36       96.68      2.97 o 
  -6  -7  -8      787.91      826.12      8.03 o 
   6   7   9      201.45      226.03      3.01 o 
   6   7  10      220.15      224.49      4.39 o 
   6   7  11      143.44      146.07      3.54 o 
   6   7  12       55.60       52.64      1.52 o 
   6   7  13       81.50       81.64      2.19 o 
   6   7  14        0.01       -0.28      0.74 o 
  -6  -8   9        7.57        6.48      0.82 o 
  -6  -8   8        7.81        7.13      1.01 o 
  -6  -8   7        7.90        7.52      0.79 o 
  -6  -8   6      232.67      222.38      2.92 o 
  -6  -8   5        0.50       -0.04      0.71 o 
  -6  -8   4        9.02        8.43      0.95 o 
  -6  -8   3      168.57      147.13      3.66 o 
  -6  -8   2     1310.59     1223.08      6.77 o 
  -6  -8   1      239.21      248.95      3.20 o 
  -6  -8   0       77.12       60.73      1.71 o 
   6   8   1      644.12      609.03      4.90 o 
  -6  -8  -2        3.44        1.93      0.74 o 
  -6  -8  -3      166.33      157.68      2.50 o 
  -6  -8  -4       12.00       17.09      1.49 o 
  -6  -8  -5      626.17      592.61      7.02 o 
  -6  -8  -6      186.34      172.53      3.90 o 
  -6  -8  -7      161.46      172.42      3.84 o 
  -6  -8  -8      697.06      744.86      7.57 o 
   6   8   9       13.06       16.56      1.06 o 
   6   8  10      160.70      158.75      3.62 o 
   6   8  11       86.55       84.50      2.76 o 
   6   8  12       25.68       22.21      1.52 o 
   6   8  13       46.97       51.16      1.76 o 
   6   8  14        0.31        0.28      0.68 o 
  -6  -9   9       25.21       24.90      1.13 o 
  -6  -9   8        8.32        7.62      0.96 o 
  -6  -9   7       62.02       62.87      2.18 o 
  -6  -9   6        2.58        1.90      0.97 o 
  -6  -9   5       39.95       40.95      1.39 o 
  -6  -9   4       10.73       10.85      0.97 o 
  -6  -9   3      254.97      219.90      4.31 o 
  -6  -9   2      465.91      428.57      4.04 o 
  -6  -9   1      290.41      252.32      3.21 o 
  -6  -9   0        3.91        3.78      0.82 o 
  -6  -9  -1        4.49        4.39      0.79 o 
  -6  -9  -2       28.78       29.70      1.80 o 
  -6  -9  -3       18.23       17.74      1.47 o 
  -6  -9  -4        1.18        1.50      0.91 o 
  -6  -9  -5       92.66       80.99      2.79 o 
  -6  -9  -6        4.12        4.52      1.12 o 
  -6  -9  -7      254.47      268.62      4.69 o 
  -6  -9  -8      523.01      580.40      6.63 o 
   6   9   9      136.05      156.37      2.50 o 
   6   9  10       74.39       80.04      2.74 o 
   6   9  11       34.30       33.88      1.80 o 
   6   9  12        5.61        6.28      1.01 o 
   6   9  13       10.39       12.62      0.98 o 
   6   9  14        0.66        0.63      0.60 o 
  -6 -10   8       20.37       23.99      1.21 o 
  -6 -10   7        0.70        1.90      0.91 o 
  -6 -10   6        5.58        6.53      0.72 o 
  -6 -10   5       44.61       42.09      1.98 o 
  -6 -10   4        9.71        9.24      1.48 o 
  -6 -10   2        6.18        6.59      1.08 o 
  -6 -10   1       77.04       67.89      2.41 o 
  -6 -10   0      367.95      310.50      4.97 o 
  -6 -10  -1       64.92       65.12      2.49 o 
  -6 -10  -2       27.42       27.99      1.80 o 
  -6 -10  -3        9.38        7.64      1.20 o 
   6  10   4        7.34        9.84      0.92 o 
   6  10   5       24.78       25.59      1.25 o 
   6  10   6      167.47      170.72      2.75 o 
   6  10   7       80.65       87.28      2.00 o 
   6  10   8       54.46       53.87      1.58 o 
   6  10   9        3.71        3.09      0.72 o 
   6  10  10        1.41        2.19      1.01 o 
   6  10  11       41.13       39.40      1.79 o 
   6  10  12      102.11      113.57      2.51 o 
   6  10  13        0.28        0.18      0.45 o 
  -6 -11   8       15.16       16.37      0.85 o 
  -6 -11   7       77.97       86.03      2.08 o 
  -6 -11   6      184.41      206.19      3.04 o 
  -6 -11   6      185.65      230.99      3.70 o 
  -6 -11   5       16.40       18.25      1.48 o 
  -6 -11   4       41.70       34.38      2.28 o 
  -6 -11   3       94.42      104.58      2.53 o 
  -6 -11   3      125.60      137.27      3.47 o 
  -6 -11   2       13.04        9.99      1.46 o 
  -6 -11   1      110.46      105.32      2.99 o 
  -6 -11   0       66.60       55.91      2.37 o 
  -6 -11  -1      162.88      137.27      3.49 o 
  -6 -11  -2      267.43      229.62      4.39 o 
  -6 -11  -3      153.24      130.32      3.46 o 
   6  11   4      197.61      183.23      2.78 o 
   6  11   5       61.74       59.92      1.78 o 
   6  11   6       74.80       76.66      1.92 o 
   6  11   7       16.62       13.78      1.14 o 
   6  11   8      108.58      126.95      2.23 o 
   6  11   9       69.13       74.65      2.57 o 
   6  11  10       21.78       25.24      1.73 o 
   6  11  11      104.54      127.25      2.88 o 
   6  11  12      140.15      174.10      2.80 o 
  -6 -12   6      182.49      212.25      1.92 o 
  -6 -12   5       78.46       98.06      1.62 o 
  -6 -12   4       10.67       11.02      1.12 o 
  -6 -12   3       10.26       11.87      1.17 o 
  -6 -12   2       23.22       21.02      1.02 o 
  -6 -12   1       65.23       62.79      2.22 o 
  -6 -12   0        9.32        5.92      1.16 o 
  -6 -12  -1       73.68       56.46      2.22 o 
  -6 -12  -2       82.40       74.85      2.47 o 
  -6 -12  -3       46.31       37.54      1.91 o 
  -6 -12  -4      112.79      102.48      2.84 o 
   6  12   5       16.74       14.66      0.92 o 
   6  12   6       60.96       67.89      1.62 o 
   6  12   7       41.23       39.28      1.25 o 
   6  12   8       18.50       27.70      1.03 o 
   6  12   9        6.40        6.85      1.09 o 
   6  12  10       76.74       96.98      2.34 o 
   6  12  11      261.98      317.70      3.63 o 
  -6 -13   5       73.48      101.19      1.48 o 
  -6 -13   4        3.81        4.79      0.60 o 
  -6 -13   3       45.90       50.43      1.24 o 
  -6 -13   2        0.77        1.31      0.78 o 
  -6 -13   1       81.32       81.70      2.34 o 
  -6 -13   0       28.82       29.54      1.11 o 
  -6 -13  -1      115.54      110.85      2.78 o 
  -6 -13  -2       36.79       29.82      1.63 o 
  -6 -13  -3       43.27       39.24      1.77 o 
  -6 -13  -4      148.22      135.08      3.01 o 
  -6 -13  -5       28.31       26.64      1.47 o 
   6  13   6       59.48       58.69      1.35 o 
   6  13   7        0.47        1.36      0.50 o 
   6  13   8       71.45       81.35      2.12 o 
   6  13   9        3.93        6.99      0.97 o 
   6  13  10       73.23      102.44      1.99 o 
  -6 -14   3      242.26      312.85      3.42 o 
  -6 -14   2       68.56       88.11      1.43 o 
  -6 -14   1       35.81       44.71      1.27 o 
  -6 -14   0      107.37      138.61      2.11 o 
  -6 -14  -1      104.91      118.61      1.71 o 
  -6 -14  -2        4.87        6.52      0.60 o 
  -6 -14  -3        6.83        7.53      0.86 o 
  -6 -14  -4       70.45       78.28      2.19 o 
  -6 -14  -5      118.31      143.77      1.93 o 
   6  14   6       20.79       31.56      1.40 o 
   6  14   7      120.33      162.75      2.29 o 
  -6 -15   0        1.39        1.26      0.41 o 
   6  15   1        4.57        4.73      0.68 o 
   6  15   2        0.41        0.87      0.65 o 
   6  15   3       29.00       30.86      1.24 o 
   6  15   4       86.18       94.67      1.89 o 
   6  15   5      101.93      125.57      1.93 o 
  -7   7   2        4.44        5.31      0.86 o 
  -7   7   1        0.60        0.67      0.88 o 
   7  -7   0       45.74       45.00      0.96 o 
   7  -7   1       11.77       12.32      0.93 o 
   7  -7   2        4.38        4.15      0.77 o 
   7  -7   3        8.44        7.66      0.86 o 
   7  -7   4       35.56       35.23      0.93 o 
   7  -7   5        1.01        0.54      0.48 o 
  -7   7  -6        7.76        9.02      0.89 o 
  -7   6   4        2.57        2.81      0.63 o 
  -7   6   3        1.92        3.55      1.03 o 
  -7   6   2       77.57       75.84      2.00 o 
  -7   6   1        9.02        8.09      0.97 o 
  -7   6   0        8.38       11.67      1.08 o 
  -7   6  -1        3.25        7.04      1.22 o 
   7  -6   2       10.87       12.51      1.16 o 
  -7   6  -3        5.18        5.41      0.98 o 
   7  -6   3        5.39        7.27      1.03 o 
  -7   6  -4       14.25       12.89      1.14 o 
   7  -6   4       18.89       14.84      1.25 o 
  -7   6  -5       10.49       11.23      1.05 o 
   7  -6   5       15.50       14.46      1.24 o 
  -7   6  -6        0.08        2.65      0.85 o 
   7  -6   6       43.11       42.11      1.61 o 
  -7   6  -7        3.40        3.93      0.83 o 
   7  -6   7        3.42        4.95      0.82 o 
  -7   6  -8        0.07        0.30      0.63 o 
  -7   5   5        1.79        2.23      0.71 o 
  -7   5   4        0.43        0.64      0.73 o 
  -7   5   3        2.40        2.85      0.91 o 
  -7   5   2        0.80        0.90      0.88 o 
  -7   5   1      177.82      184.29      3.48 o 
  -7   5   0       18.52       25.52      1.52 o 
  -7   5  -1       13.37       10.65      1.24 o 
  -7   5  -2       13.12       16.57      0.86 o 
  -7   5  -3       20.94       20.12      1.40 o 
  -7   5  -4       70.40       70.74      2.27 o 
   7  -5   4       80.67       74.26      2.48 o 
  -7   5  -5      127.15      121.36      2.87 o 
   7  -5   5      225.79      213.14      3.93 o 
  -7   5  -6        0.97        0.88      0.87 o 
   7  -5   6        1.41        1.15      1.29 o 
  -7   5  -7       29.13       27.52      1.46 o 
   7  -5   7       30.46       29.10      1.73 o 
  -7   5  -8        7.51        7.35      0.98 o 
   7  -5   8        7.75        8.29      1.28 o 
  -7   5  -9        1.18        0.93      0.70 o 
   7  -5  10        0.12       -0.18      0.41 o 
  -7   4   6      346.31      344.84      3.53 o 
  -7   4   5        9.98       10.95      1.05 o 
  -7   4   4        1.03        1.01      0.92 o 
  -7   4   3       13.62       16.22      1.34 o 
  -7   4   2        6.73        7.22      1.18 o 
  -7   4   1        7.44        6.71      1.18 o 
  -7   4   0       20.86       19.39      1.53 o 
  -7   4  -1       34.00       35.86      1.79 o 
  -7   4  -2        3.90        2.05      0.71 o 
  -7   4  -3        0.44        0.54      0.94 o 
   7  -4   5        0.40        1.55      1.01 o 
  -7   4  -6       24.29       22.44      1.56 o 
   7  -4   6       28.02       26.20      1.93 o 
   7  -4   7       41.22       40.90      1.36 o 
   7  -4   8        4.73        4.51      0.73 o 
   7  -4   9        6.12        5.98      0.71 o 
  -7   4 -10       28.38       35.04      1.37 o 
   7  -4  11       20.32       20.24      1.08 o 
  -7   3   7        5.80        4.36      0.65 o 
  -7   3   6      100.97       98.51      2.23 o 
  -7   3   5        0.18        0.67      0.83 o 
  -7   3   4       19.06       21.40      1.50 o 
  -7   3   3        2.65        3.20      1.07 o 
  -7   3   2        1.67        2.22      0.99 o 
  -7   3   1        4.43        6.41      1.18 o 
  -7   3   0       55.46       56.02      2.32 o 
  -7   3  -1      118.27      114.76      3.09 o 
  -7   3  -2       10.66       16.13      0.99 o 
  -7   3  -3        6.27        6.09      0.79 o 
   7  -3   5        0.47        0.91      0.93 o 
   7  -3   6       13.20       11.31      0.97 o 
   7  -3   7       88.69       88.64      1.95 o 
   7  -3   8        3.69        4.18      0.75 o 
   7  -3   9       14.68       13.45      0.89 o 
  -7   3 -10        2.54        2.56      0.88 o 
   7  -3  11        5.16        4.91      0.61 o 
   7  -3  12       74.96       71.07      1.66 o 
  -7   2   7        1.13        1.66      0.55 o 
  -7   2   6       33.81       33.30      1.52 o 
  -7   2   5        4.58        5.64      1.07 o 
  -7   2   4       69.46       71.77      2.45 o 
  -7   2   3       68.56       67.21      2.48 o 
  -7   2   2       38.55       34.28      1.88 o 
  -7   2   1       91.05       90.65      2.89 o 
  -7   2   0        7.71        7.44      1.17 o 
  -7   2  -1        3.87        6.50      1.19 o 
  -7   2  -2       42.92       42.82      1.43 o 
  -7   2  -3      128.07      129.33      2.27 o 
  -7   2  -4       63.87       55.83      2.32 o 
  -7   2  -5       36.06       32.77      1.84 o 
   7  -2   6       47.48       46.34      1.54 o 
   7  -2   7       36.84       39.00      1.43 o 
   7  -2   8        0.66       -0.20      0.72 o 
   7  -2   9       14.91       14.96      0.98 o 
  -7   2 -10       11.45       13.15      1.22 o 
   7  -2  11       49.27       50.53      1.26 o 
   7  -2  12       81.38       75.74      1.97 o 
   7  -2  13       77.01       70.38      1.53 o 
  -7   1   8       13.85       13.12      0.87 o 
  -7   1   7        0.64        0.55      0.57 o 
  -7   1   6       46.44       44.49      1.20 o 
  -7   1   5        1.15        3.07      0.98 o 
  -7   1   4       18.22       19.74      1.56 o 
  -7   1   3       12.00       10.51      1.28 o 
  -7   1   2        0.25        0.41      0.97 o 
  -7   1   1       91.10       87.81      2.85 o 
  -7   1   0        4.93        4.40      1.15 o 
  -7   1  -1       25.07       25.43      1.17 o 
  -7   1  -2       15.84       15.76      1.02 o 
  -7   1  -3        5.04        6.84      0.84 o 
  -7   1  -4       35.82       30.57      1.88 o 
  -7   1  -5        0.26        0.12      0.97 o 
   7  -1   6        1.06        1.01      0.73 o 
   7  -1   7       17.19       16.99      1.10 o 
   7  -1   8        0.70        1.89      0.71 o 
   7  -1   9       72.32       69.51      1.75 o 
   7  -1  10       38.35       45.24      1.41 o 
   7  -1  11       44.64       43.88      1.28 o 
  -7   1 -12        3.47        2.46      0.60 o 
   7  -1  13       12.95       11.90      1.06 o 
  -7   0   8        8.10        6.29      0.78 o 
  -7   0   7        0.29        0.14      0.60 o 
  -7   0   6       18.41       21.34      0.96 o 
  -7   0   5       10.34       10.72      1.23 o 
  -7   0   4        0.38        0.21      0.94 o 
  -7   0   3       68.79       66.05      2.54 o 
  -7   0   2       27.19       24.21      1.72 o 
  -7   0   1       86.65       75.35      2.68 o 
  -7   0   0      178.52      163.79      3.78 o 
  -7   0  -1       51.03       55.81      1.59 o 
  -7   0  -2        9.03        7.43      0.81 o 
  -7   0  -3       89.43       91.80      1.98 o 
  -7   0  -4       11.20       11.30      0.96 o 
  -7   0  -5       90.55       87.35      2.87 o 
   7   0   6       46.42       45.60      1.55 o 
   7   0   7       22.77       20.22      1.14 o 
   7   0   8       24.34       23.20      1.19 o 
   7   0   9       14.76       15.30      1.06 o 
   7   0  10       37.77       40.34      1.11 o 
   7   0  11       63.27       68.51      1.58 o 
  -7   0 -12        6.38        6.51      0.69 o 
   7   0  13       20.85       17.64      1.20 o 
   7   0  14        4.98        4.77      0.69 o 
  -7  -1   8       48.78       46.66      1.07 o 
  -7  -1   7        6.78        7.98      0.71 o 
  -7  -1   6        0.70        1.03      0.69 o 
  -7  -1   5       10.09        9.03      1.20 o 
  -7  -1   4       36.65       32.01      1.85 o 
  -7  -1   3       99.00       87.26      2.82 o 
  -7  -1   2       17.49       18.43      1.57 o 
  -7  -1   1        6.98        4.16      1.14 o 
  -7  -1   0      207.20      198.40      4.16 o 
  -7  -1  -1       27.01       29.60      1.26 o 
  -7  -1  -2        0.77        5.39      0.85 o 
  -7  -1  -3       29.14       26.26      1.23 o 
  -7  -1  -4      111.98      112.07      2.18 o 
  -7  -1  -5        4.39        3.56      1.10 o 
  -7  -1  -6       20.04       18.05      1.63 o 
   7   1   6       23.91       23.07      1.83 o 
  -7  -1  -7      229.37      206.26      4.28 o 
   7   1   7      239.07      238.56      4.60 o 
  -7  -1  -8        4.56        4.59      1.11 o 
   7   1   8       59.47       50.03      2.46 o 
   7   1   9      119.21      115.31      2.24 o 
   7   1  10        1.27        1.12      0.67 o 
   7   1  11        1.15        0.79      0.68 o 
   7   1  12        0.29        0.21      1.00 o 
   7   1  13        4.61        4.85      1.01 o 
   7   1  14       54.48       52.97      1.49 o 
  -7  -2   9       12.73        7.98      0.74 o 
  -7  -2   8        7.19        5.03      0.60 o 
  -7  -2   7        0.07       -0.96      0.96 o 
  -7  -2   6       62.75       58.15      1.44 o 
  -7  -2   5        0.03        0.74      0.95 o 
  -7  -2   4       47.66       40.89      2.03 o 
  -7  -2   3       20.60       16.55      1.51 o 
  -7  -2   2        0.79        2.70      1.09 o 
  -7  -2   1        7.50        7.06      1.26 o 
  -7  -2   0       13.48       10.40      1.40 o 
  -7  -2  -1       45.62       44.43      1.46 o 
  -7  -2  -2       28.49       28.87      1.25 o 
  -7  -2  -3       34.18       37.76      1.40 o 
  -7  -2  -4       39.66       40.95      1.43 o 
  -7  -2  -5        5.39        5.27      1.19 o 
  -7  -2  -6       37.27       36.49      2.01 o 
   7   2   6       41.44       53.82      2.35 o 
  -7  -2  -7      163.64      156.61      3.75 o 
   7   2   7      164.07      185.24      3.93 o 
  -7  -2  -8       36.29       34.29      1.94 o 
   7   2   8       47.71       47.96      2.34 o 
  -7  -2  -9        0.19        0.62      1.07 o 
   7   2   9       26.63       27.14      1.36 o 
  -7  -2 -10       74.44       77.77      2.52 o 
   7   2  10       74.45       75.61      2.78 o 
  -7  -2 -11       92.57      104.05      2.65 o 
   7   2  11      127.38      133.47      3.38 o 
   7   2  12        4.06        5.19      1.13 o 
   7   2  13       14.55       14.93      1.18 o 
   7   2  14       88.23       83.81      1.92 o 
  -7  -3   9       34.68       31.00      1.22 o 
  -7  -3   8       67.18       63.01      1.82 o 
  -7  -3   8       67.19       68.91      1.88 o 
  -7  -3   7       21.50       22.56      1.16 o 
  -7  -3   6       11.74       11.74      1.58 o 
  -7  -3   5       17.62       16.03      1.66 o 
  -7  -3   4       19.70       20.08      1.83 o 
  -7  -3   3       74.98       77.61      2.90 o 
  -7  -3   2       40.72       39.48      2.26 o 
  -7  -3   1       79.14       79.77      2.85 o 
  -7  -3   0      200.33      196.70      4.20 o 
  -7  -3  -1      731.24      793.73      5.58 o 
  -7  -3  -2      348.26      385.52      3.98 o 
  -7  -3  -3      390.80      419.72      4.14 o 
  -7  -3  -4      945.52     1021.69      6.34 o 
  -7  -3  -5      142.23      141.04      3.62 o 
  -7  -3  -6       44.45       45.45      2.28 o 
  -7  -3  -7       72.60       76.37      2.80 o 
   7   3   8       92.93       96.47      2.15 o 
   7   3   9       11.09       13.19      1.17 o 
   7   3  10       11.13       11.02      1.16 o 
   7   3  11        9.70        8.58      1.05 o 
   7   3  12       17.65       19.14      1.66 o 
   7   3  13       37.28       45.40      1.93 o 
   7   3  14       27.56       32.38      1.54 o 
  -7  -4   8       37.30       45.05      1.11 o 
  -7  -4   7       54.62       58.71      1.38 o 
  -7  -4   6      138.63      132.58      3.17 o 
  -7  -4   5        8.35        7.04      1.22 o 
  -7  -4   4      136.99      134.39      3.41 o 
  -7  -4   3      135.05      133.99      3.49 o 
  -7  -4   2       41.80       32.54      1.90 o 
  -7  -4   1       50.67       47.71      2.18 o 
  -7  -4   0       87.81       85.24      1.90 o 
  -7  -4  -1       61.64       56.98      1.62 o 
  -7  -4  -2      293.42      276.59      3.35 o 
  -7  -4  -3      433.33      417.46      3.73 o 
  -7  -4  -4      100.11       94.33      2.94 o 
  -7  -4  -5      145.42      140.70      3.53 o 
  -7  -4  -6       51.72       49.06      2.28 o 
  -7  -4  -7       29.91       22.98      1.68 o 
   7   4   8      160.10      166.32      2.63 o 
   7   4   9       81.33       83.14      1.94 o 
   7   4  10       11.97       10.61      0.96 o 
   7   4  11      112.73      117.92      2.05 o 
   7   4  12       50.24       53.86      2.10 o 
   7   4  13       46.22       51.36      1.90 o 
   7   4  14       28.95       27.76      1.26 o 
  -7  -5   8       21.40       28.15      1.35 o 
  -7  -5   7       62.91       61.92      1.63 o 
  -7  -5   6       51.38       54.25      2.21 o 
  -7  -5   5       90.19       81.64      2.77 o 
  -7  -5   4       16.67       16.72      1.61 o 
  -7  -5   3       79.89       78.22      1.84 o 
  -7  -5   2       34.24       37.62      2.09 o 
  -7  -5   1       66.31       68.77      2.65 o 
  -7  -5   0      186.01      193.87      2.83 o 
  -7  -5  -1       48.34       51.39      1.30 o 
  -7  -5  -2      243.96      261.77      3.33 o 
  -7  -5  -3      169.00      162.53      3.75 o 
  -7  -5  -4       27.48       29.29      1.92 o 
  -7  -5  -5      229.05      240.17      4.55 o 
  -7  -5  -6       61.80       61.60      2.45 o 
  -7  -5  -7       61.25       69.49      2.63 o 
  -7  -5  -8      139.16      158.22      3.76 o 
   7   5   9       20.75       21.18      1.14 o 
   7   5  10       85.74       78.94      1.83 o 
   7   5  11       39.89       45.66      1.54 o 
   7   5  12       37.61       33.92      2.32 o 
   7   5  13       23.01       23.23      0.98 o 
   7   5  14       36.16       34.28      1.35 o 
  -7  -6   8       30.06       29.35      1.17 o 
  -7  -6   7       26.04       24.77      1.68 o 
  -7  -6   6      321.01      341.98      3.33 o 
  -7  -6   5      180.94      201.48      2.85 o 
  -7  -6   4      241.40      227.88      3.08 o 
  -7  -6   3     1012.12     1042.00      9.41 o 
  -7  -6   2      137.91      144.58      3.80 o 
  -7  -6   1      151.67      167.47      4.00 o 
  -7  -6   0      626.45      686.18      5.21 o 
  -7  -6  -1        5.29        4.18      1.06 o 
  -7  -6  -2       32.55       37.32      1.54 o 
  -7  -6  -3       18.66       18.29      1.31 o 
  -7  -6  -4        4.21        1.46      1.34 o 
  -7  -6  -5      410.21      404.64      5.94 o 
  -7  -6  -6      254.29      268.13      4.94 o 
  -7  -6  -7      183.42      181.04      4.13 o 
  -7  -6  -8      573.85      561.29      6.77 o 
  -7  -6  -9      182.07      177.58      3.87 o 
  -7  -6 -10      245.99      276.76      4.36 o 
   7   6  10      270.67      301.97      4.80 o 
   7   6  11      179.57      194.65      3.70 o 
   7   6  12       19.96       18.12      1.62 o 
   7   6  13       83.02       83.21      1.98 o 
   7   6  13       99.70       98.55      2.39 o 
  -7  -7   7        0.12        0.46      0.53 o 
  -7  -7   6        3.60        4.66      0.69 o 
  -7  -7   5        4.47        9.71      0.89 o 
  -7  -7   4      775.64      742.27      7.69 o 
  -7  -7   4     1002.88     1045.21      9.00 o 
  -7  -7   3       36.47       37.46      2.04 o 
  -7  -7   2      900.47      790.79      8.16 o 
  -7  -7   1      403.02      403.53      3.97 o 
  -7  -7   0       40.95       40.33      1.43 o 
  -7  -7  -1       54.85       48.99      1.56 o 
  -7  -7  -2       59.44       53.79      1.60 o 
  -7  -7  -3       26.36       25.92      1.20 o 
  -7  -7  -4       18.93       18.26      1.54 o 
  -7  -7  -5       68.07       67.66      2.59 o 
  -7  -7  -6      560.29      527.39      6.71 o 
  -7  -7  -7       29.66       33.58      1.93 o 
  -7  -7  -8      660.45      694.17      7.45 o 
  -7  -7  -9      409.66      437.76      5.70 o 
   7   7  10      423.17      492.08      3.97 o 
   7   7  11       11.37       12.07      1.28 o 
   7   7  12       12.67       12.66      0.85 o 
   7   7  13       70.22       76.12      1.88 o 
  -7  -8   7       28.13       29.86      1.32 o 
  -7  -8   6        0.04       -0.08      0.57 o 
  -7  -8   5      163.88      161.33      2.40 o 
  -7  -8   4      101.38       96.85      2.00 o 
  -7  -8   3        1.98        2.29      1.16 o 
  -7  -8   2       85.96       88.00      2.93 o 
  -7  -8   1       48.21       56.09      1.64 o 
  -7  -8   0      154.58      158.65      2.60 o 
  -7  -8  -1      103.40       88.94      2.01 o 
  -7  -8  -2      133.11      119.19      2.27 o 
  -7  -8  -3        9.97        9.33      0.90 o 
  -7  -8  -4      118.02      109.60      3.24 o 
  -7  -8  -5       13.41       16.02      1.57 o 
  -7  -8  -6       25.17       23.79      1.76 o 
  -7  -8  -7        0.20        0.09      1.07 o 
  -7  -8  -8      219.50      226.10      4.23 o 
  -7  -8  -9        8.73        8.27      1.19 o 
  -7  -8 -10       11.54       17.09      1.27 o 
   7   8  11        0.70        0.92      0.93 o 
   7   8  12        0.05       -0.06      0.80 o 
   7   8  13        5.19        3.90      0.76 o 
  -7  -9   7       13.16       12.42      0.93 o 
  -7  -9   6       79.11       80.77      2.19 o 
  -7  -9   5        2.07        1.64      0.85 o 
  -7  -9   4        5.16        4.40      0.73 o 
  -7  -9   3      144.42      131.55      2.32 o 
  -7  -9   2        4.67        2.17      1.11 o 
  -7  -9   1      131.85      130.37      2.25 o 
  -7  -9   0        3.25        2.09      0.75 o 
  -7  -9  -1       69.41       67.81      1.76 o 
  -7  -9  -2       32.58       30.27      1.32 o 
  -7  -9  -3       13.75       11.79      1.39 o 
  -7  -9  -4       11.92       13.51      1.36 o 
  -7  -9  -5      101.17       99.89      3.03 o 
  -7  -9  -6      146.35      148.93      3.59 o 
  -7  -9  -7       62.02       69.63      2.49 o 
  -7  -9  -8       18.65       19.76      1.51 o 
   7   9   9       79.43       83.90      1.83 o 
   7   9  10       40.13       43.01      1.27 o 
   7   9  11       20.58       22.63      1.43 o 
   7   9  12       15.87       17.41      1.16 o 
   7   9  13       29.06       27.02      0.77 o 
  -7 -10   7       26.12       26.10      1.02 o 
  -7 -10   6      126.89      137.31      2.56 o 
  -7 -10   5        0.01       -0.23      0.78 o 
  -7 -10   4       29.40       32.55      1.68 o 
  -7 -10   3       12.29       10.06      1.22 o 
  -7 -10   1        9.89        9.88      1.17 o 
  -7 -10   0       76.91       70.35      2.36 o 
  -7 -10  -1       82.97       73.39      2.49 o 
  -7 -10  -2       16.31       15.34      1.46 o 
  -7 -10  -3      312.19      274.14      4.78 o 
   7  10   4       23.12       19.89      1.07 o 
   7  10   5       12.34       12.87      0.95 o 
   7  10   6      433.62      444.60      4.22 o 
   7  10   7        1.44        3.82      0.78 o 
   7  10   8       12.14       11.59      0.90 o 
   7  10   9       21.62       21.84      0.98 o 
   7  10  10       21.66       24.61      1.51 o 
   7  10  11       23.91       22.26      1.29 o 
   7  10  12        8.65        7.98      0.86 o 
  -7 -11   6       35.41       42.77      1.31 o 
  -7 -11   5       60.22       62.40      1.19 o 
  -7 -11   4       37.62       43.10      1.71 o 
  -7 -11   3        9.89        8.70      1.11 o 
  -7 -11   2      107.64      116.80      1.88 o 
  -7 -11   1       11.43       12.75      1.13 o 
  -7 -11   0       16.01       15.17      1.33 o 
  -7 -11  -1      113.78      107.05      2.82 o 
  -7 -11  -2       82.34       74.10      2.44 o 
  -7 -11  -3        0.67        0.37      0.85 o 
  -7 -11  -4       11.18        8.81      1.21 o 
   7  11   5       15.11       15.40      0.95 o 
   7  11   6      102.27      109.88      2.02 o 
   7  11   7        0.03        0.00      0.61 o 
   7  11   8        5.28        5.57      0.69 o 
   7  11   9        0.26        0.61      0.57 o 
   7  11  10        1.73        2.38      0.84 o 
   7  11  11        7.15        6.72      0.82 o 
  -7 -12   5      216.70      216.98      2.63 o 
  -7 -12   4        0.86        1.81      0.47 o 
  -7 -12   3        0.09       -0.29      0.74 o 
  -7 -12   2        5.23        5.85      0.99 o 
  -7 -12   1       18.06       18.03      0.88 o 
  -7 -12   0        3.64        3.11      0.85 o 
  -7 -12  -1       33.37       27.52      1.49 o 
  -7 -12  -2        2.78        1.66      0.80 o 
  -7 -12  -3        0.12        0.57      0.79 o 
  -7 -12  -4       30.33       31.07      1.62 o 
  -7 -12  -5       28.14       27.16      1.50 o 
   7  12   6        0.27        0.82      0.60 o 
   7  12   7       16.65       19.46      0.87 o 
   7  12   8       19.31       22.40      0.85 o 
   7  12   9       59.73       68.41      1.89 o 
   7  12  10        4.59        6.19      0.78 o 
  -7 -13   3       11.46       16.63      0.68 o 
  -7 -13   2      199.45      253.16      2.36 o 
  -7 -13   1        3.27        3.22      0.81 o 
  -7 -13   0       14.66       17.76      1.13 o 
  -7 -13   0       26.98       32.39      1.60 o 
  -7 -13  -1        4.57        3.33      0.85 o 
  -7 -13  -2       48.49       47.37      1.73 o 
  -7 -13  -3       25.26       31.14      1.48 o 
  -7 -13  -4       26.72       29.86      1.40 o 
  -7 -13  -5       19.00       17.21      1.12 o 
  -7 -13  -6       22.22       25.36      1.22 o 
   7  13   7        0.12       -0.09      0.48 o 
   7  13   8        5.74        7.66      0.79 o 
  -7 -14   1      103.87      119.37      1.99 o 
  -7 -14   0        6.54        5.85      0.73 o 
  -7 -14   0       47.08       36.58      1.40 o 
  -7 -14  -1       39.61       45.99      1.46 o 
  -7 -14  -1       46.14       74.41      1.68 o 
  -7 -14  -2       33.13       42.99      1.32 o 
  -7 -14  -2       33.15       55.78      1.50 o 
  -7 -14  -3        2.38        1.46      0.50 o 
  -7 -14  -3        3.71        3.57      0.76 o 
  -7 -14  -4        0.05        0.30      0.64 o 
   7  14   5       11.76       14.34      0.65 o 
  -8   5   1      124.57      135.59      2.02 o 
  -8   5   0       50.37       49.57      1.38 o 
   8  -5   1      207.66      190.46      2.83 o 
   8  -5   2       44.92       40.64      1.51 o 
   8  -5   3       29.49       28.78      1.35 o 
   8  -5   4      121.51      115.45      2.31 o 
   8  -5   5       89.28       76.21      1.36 o 
   8  -5   6      224.50      221.14      2.05 o 
  -8   4   3       19.86       20.34      1.02 o 
  -8   4   2       16.74       21.05      1.13 o 
  -8   4   1      208.03      202.79      3.03 o 
  -8   4   0       63.85       62.27      1.81 o 
  -8   4  -1      460.70      446.29      4.37 o 
  -8   4  -2      552.06      559.28      4.57 o 
   8  -4   3      894.45      892.56      4.47 o 
   8  -4   4      708.21      649.07      3.96 o 
   8  -4   5       75.04       69.72      1.44 o 
   8  -4   6      311.21      306.60      2.69 o 
   8  -4   7        9.29        9.89      0.70 o 
  -8   4  -8       21.63       24.48      1.09 o 
  -8   3   4       36.32       47.40      1.52 o 
  -8   3   3       24.46       28.78      1.44 o 
  -8   3   2       11.68       16.23      1.32 o 
  -8   3   1        6.61        9.38      1.21 o 
  -8   3   0       12.46       10.74      1.21 o 
  -8   3  -1       66.60       72.74      2.19 o 
  -8   3  -2      121.63      139.99      2.84 o 
  -8   3  -3      183.87      222.18      3.51 o 
   8  -3   4       85.23       96.20      1.81 o 
   8  -3   5       15.40       14.68      0.94 o 
   8  -3   6        3.70        3.95      0.71 o 
   8  -3   7       10.22       14.19      0.89 o 
   8  -3   8       43.61       50.31      1.23 o 
   8  -3   9       22.26       23.44      0.90 o 
  -8   2   5        4.97        5.97      0.77 o 
  -8   2   4       55.50       55.23      1.90 o 
  -8   2   3       40.23       50.82      2.00 o 
  -8   2   2       36.65       39.30      1.91 o 
  -8   2   1       17.97       20.94      1.71 o 
  -8   2   0      156.97      173.68      3.60 o 
  -8   2  -1       54.39       58.96      2.32 o 
  -8   2  -2        2.63        2.59      0.67 o 
  -8   2  -3        2.27        1.64      0.94 o 
  -8   2  -4       97.33       96.81      2.64 o 
   8  -2   4       97.55       83.99      3.54 o 
  -8   2  -5      156.97      154.76      3.30 o 
   8  -2   5      195.74      182.35      3.66 o 
   8  -2   6       21.12       22.71      1.18 o 
  -8   2  -7        8.59        8.77      1.10 o 
   8  -2   7       26.28       21.27      1.50 o 
  -8   2  -8        0.63        3.48      0.92 o 
   8  -2   8       22.75       19.30      1.75 o 
  -8   2  -9        0.07        2.09      0.77 o 
   8  -2   9       30.83       26.20      1.56 o 
  -8   2 -10       26.31       25.08      1.13 o 
   8  -2  10       29.07       29.83      1.33 o 
  -8   1   5        0.08       -0.72      0.72 o 
  -8   1   4      121.03      127.88      2.72 o 
  -8   1   3       41.57       43.01      1.79 o 
  -8   1   2       39.73       38.94      1.82 o 
  -8   1   1       81.33       79.07      2.50 o 
  -8   1   0        0.25        0.81      0.93 o 
  -8   1  -1        3.72        2.48      1.02 o 
  -8   1  -2        2.25        1.69      0.67 o 
  -8   1  -3        2.62        1.70      0.67 o 
  -8   1  -4        0.08        0.94      1.00 o 
  -8   1  -5        5.99        5.36      1.11 o 
   8  -1   5        6.13        7.22      1.29 o 
  -8   1  -6       10.43       12.78      1.27 o 
   8  -1   6       55.54       54.89      2.21 o 
  -8   1  -7       13.58       14.20      1.29 o 
   8  -1   7       35.62       33.04      1.95 o 
  -8   1  -8       40.48       36.15      1.74 o 
   8  -1   8       63.54       61.82      2.31 o 
   8  -1   9      102.60      104.74      1.44 o 
   8  -1  10        7.41        7.38      0.67 o 
   8  -1  11       12.29       10.58      0.58 o 
  -8   0   6       35.51       29.58      1.13 o 
  -8   0   5        4.76        4.88      0.86 o 
  -8   0   4        8.63        6.96      1.05 o 
  -8   0   3       35.58       37.61      1.82 o 
  -8   0   2       75.95       62.60      2.28 o 
  -8   0   1       27.86       23.30      1.54 o 
  -8   0   0       63.05       65.43      2.38 o 
  -8   0  -1       15.14       18.16      1.48 o 
  -8   0  -2       45.58       41.33      1.36 o 
  -8   0  -3        4.58        4.70      0.79 o 
  -8   0  -4       74.40       81.86      1.80 o 
  -8   0  -5        0.66        1.38      1.02 o 
   8   0   5       35.64       33.88      2.10 o 
  -8   0  -6        1.67        1.30      0.96 o 
   8   0   6       17.13       15.13      1.58 o 
   8   0   7       11.61       11.29      0.93 o 
   8   0   8       70.65       71.36      1.32 o 
   8   0   9       99.88      101.15      1.48 o 
   8   0  10       27.24       26.26      0.97 o 
   8   0  11        1.37        0.59      0.50 o 
   8   0  12        0.93       -0.33      0.66 o 
  -8  -1   7       29.67       29.69      1.06 o 
  -8  -1   6       21.90       25.10      1.23 o 
  -8  -1   5        8.03        6.87      0.96 o 
  -8  -1   4        2.40        1.22      0.86 o 
  -8  -1   3        5.42        6.62      1.10 o 
  -8  -1   2       48.39       51.61      2.16 o 
  -8  -1   1       99.16       95.52      2.88 o 
  -8  -1   0       16.65       14.53      1.47 o 
  -8  -1  -1       45.45       42.41      2.03 o 
  -8  -1  -2        3.01        3.12      0.74 o 
  -8  -1  -3        6.45        6.28      0.82 o 
  -8  -1  -4        0.08        0.43      0.75 o 
  -8  -1  -5        7.29        6.92      1.30 o 
   8   1   5       16.52       18.68      1.87 o 
   8   1   6       21.78       23.73      1.16 o 
   8   1   7       26.74       23.18      1.13 o 
   8   1   8        2.59        2.33      0.61 o 
   8   1   9        4.32        3.26      0.56 o 
   8   1  10       17.75       17.54      0.91 o 
   8   1  11        1.06        1.27      0.54 o 
   8   1  12        0.28        0.35      0.72 o 
  -8  -2   7       32.45       30.12      1.12 o 
  -8  -2   6       19.92       20.23      1.21 o 
  -8  -2   5       47.70       42.05      1.67 o 
  -8  -2   4        0.82        0.79      0.89 o 
  -8  -2   3       17.60       14.44      1.34 o 
  -8  -2   2        2.50        2.43      0.96 o 
  -8  -2   1       29.19       25.83      1.71 o 
  -8  -2   0        6.25        5.70      1.27 o 
  -8  -2  -1       39.66       37.06      1.34 o 
  -8  -2  -2       12.81       10.34      0.90 o 
  -8  -2  -3       42.80       41.02      1.44 o 
  -8  -2  -4       59.82       62.83      1.68 o 
   8   2   4       81.82       92.05      2.80 o 
   8   2   5       37.28       34.80      1.35 o 
   8   2   6        6.08        4.85      0.80 o 
   8   2   7       26.62       26.88      1.17 o 
   8   2   8       31.51       32.42      1.23 o 
   8   2   9        0.18       -0.71      0.71 o 
   8   2  10        2.38        1.23      0.66 o 
   8   2  11        6.82        5.54      0.65 o 
   8   2  12       19.38       19.41      1.09 o 
  -8  -3   7        0.10       -0.51      0.67 o 
  -8  -3   6        2.17        0.16      0.82 o 
  -8  -3   5        4.04        2.76      0.98 o 
  -8  -3   4        1.20       -0.58      0.89 o 
  -8  -3   3       21.12       21.93      1.51 o 
  -8  -3   2       41.91       38.89      1.95 o 
  -8  -3   1        8.89        8.80      1.21 o 
  -8  -3   0        5.64        4.68      1.09 o 
  -8  -3  -1        0.97        1.53      0.70 o 
  -8  -3  -2        1.87        1.99      0.73 o 
  -8  -3  -3      114.51      118.85      2.26 o 
  -8  -3  -4       51.18       54.86      2.32 o 
  -8  -3  -5       27.04       27.23      1.83 o 
  -8  -3  -6       11.15       11.95      1.35 o 
  -8  -3  -7       11.06       11.10      1.31 o 
  -8  -3  -8       63.43       65.20      2.38 o 
  -8  -3  -9       37.39       41.77      1.96 o 
   8   3  10       31.65       35.22      1.16 o 
   8   3  11        0.15       -0.02      0.58 o 
   8   3  12        0.11       -0.82      0.82 o 
  -8  -4   7      116.94      109.45      1.96 o 
  -8  -4   6       25.10       22.53      1.32 o 
  -8  -4   5        3.88        2.86      1.01 o 
  -8  -4   4        5.67        3.29      1.01 o 
  -8  -4   3        5.99        5.30      1.11 o 
  -8  -4   2       30.66       26.73      1.69 o 
  -8  -4   1       10.20        7.70      1.23 o 
  -8  -4   0       81.73       80.61      2.75 o 
  -8  -4  -1        8.49        7.96      0.85 o 
  -8  -4  -2       33.81       33.53      1.05 o 
  -8  -4  -3       67.92       66.32      2.45 o 
  -8  -4  -4       28.09       29.51      1.85 o 
  -8  -4  -5        5.63        3.65      1.15 o 
  -8  -4  -6       20.60       20.98      1.71 o 
  -8  -4  -7        0.62        0.12      0.96 o 
  -8  -4  -8       18.16       13.26      1.43 o 
  -8  -4  -9        0.53       -0.90      1.00 o 
  -8  -4 -10        9.06        7.71      1.14 o 
   8   4  11        4.17        3.14      0.62 o 
   8   4  12       75.80       66.23      1.70 o 
  -8  -5   7       52.47       46.31      1.29 o 
  -8  -5   6        2.91        4.48      0.90 o 
  -8  -5   5       72.61       76.79      2.28 o 
  -8  -5   4       13.82       13.34      1.36 o 
  -8  -5   3      217.07      208.38      4.01 o 
  -8  -5   2       29.35       26.97      1.82 o 
  -8  -5   1       68.29       65.16      2.43 o 
  -8  -5   0        1.89        2.63      1.07 o 
  -8  -5  -1       35.03       35.63      1.33 o 
  -8  -5  -2        1.89        1.10      0.77 o 
  -8  -5  -3        0.06       -0.78      1.02 o 
  -8  -5  -4        3.16        4.04      1.18 o 
  -8  -5  -5       17.75       18.95      1.68 o 
  -8  -5  -6      145.42      136.43      3.48 o 
  -8  -5  -7       18.34       17.42      1.53 o 
  -8  -5  -8        0.91        0.72      1.01 o 
  -8  -5  -9      218.67      231.04      4.06 o 
  -8  -5 -10      150.42      149.92      3.07 o 
  -8  -5 -11       41.34       55.27      1.73 o 
   8   5  12      609.70      477.83      3.91 o 
  -8  -6   7        0.25       -0.60      0.60 o 
  -8  -6   6       27.15       25.85      1.26 o 
  -8  -6   5       13.32       14.90      1.23 o 
  -8  -6   4        0.43        3.25      1.06 o 
  -8  -6   3      252.98      245.56      4.28 o 
  -8  -6   2       98.59       91.57      2.80 o 
  -8  -6   1       17.52       20.47      1.58 o 
  -8  -6   0       80.96       85.95      1.87 o 
  -8  -6  -1      187.60      200.72      2.77 o 
  -8  -6  -2      331.34      342.32      3.60 o 
  -8  -6  -3        1.96        2.03      0.99 o 
  -8  -6  -4      286.14      280.84      4.86 o 
  -8  -6  -5        4.46        7.25      1.27 o 
  -8  -6  -6      102.03       98.49      3.02 o 
  -8  -6  -7       86.47       81.57      2.68 o 
  -8  -6  -8       42.91       48.59      2.13 o 
  -8  -6  -9       13.40       18.48      1.45 o 
  -8  -6 -10      363.85      413.70      4.82 o 
  -8  -6 -11       98.79      119.94      2.27 o 
   8   6  12       59.23       57.19      1.70 o 
  -8  -7   6      149.51      147.06      2.40 o 
  -8  -7   5       42.65       45.66      1.88 o 
  -8  -7   4      156.19      168.04      2.20 o 
  -8  -7   3       53.44       63.70      1.63 o 
  -8  -7   2      396.37      438.58      3.97 o 
  -8  -7   1      306.54      359.07      5.42 o 
  -8  -7   0      361.40      385.42      3.76 o 
  -8  -7  -1      473.16      530.85      4.47 o 
  -8  -7  -2       33.59       34.96      1.49 o 
  -8  -7  -3        9.38        8.65      1.15 o 
  -8  -7  -4       28.66       26.65      2.10 o 
  -8  -7  -5      272.39      282.93      4.94 o 
  -8  -7  -6      200.48      206.20      4.20 o 
  -8  -7  -7      552.04      617.54      6.93 o 
  -8  -7  -8      327.91      353.11      5.10 o 
  -8  -7  -9       41.10       47.31      2.15 o 
  -8  -7 -10      280.75      332.12      4.22 o 
  -8  -7 -11       36.00       42.39      1.35 o 
   8   7  12        5.60       10.00      0.93 o 
  -8  -8   5        6.38        7.25      0.62 o 
  -8  -8   4        9.95        9.75      0.77 o 
  -8  -8   3      196.36      195.68      2.78 o 
  -8  -8   2      227.90      235.79      2.87 o 
  -8  -8   1      407.47      378.04      5.22 o 
  -8  -8   0      377.25      346.15      3.43 o 
  -8  -8  -1       40.38       39.56      1.38 o 
  -8  -8  -2       57.79       63.43      1.62 o 
  -8  -8  -3       62.42       62.05      1.59 o 
  -8  -8  -4       48.64       47.83      2.17 o 
  -8  -8  -5       63.59       57.18      2.28 o 
  -8  -8  -6      271.50      233.98      4.27 o 
  -8  -8  -7      306.52      288.69      4.63 o 
  -8  -8  -8      243.57      247.58      4.10 o 
  -8  -8  -9      352.93      393.35      4.79 o 
  -8  -8 -10        6.66        8.32      1.00 o 
   8   8  11       11.38       13.61      1.12 o 
   8   8  12       34.47       41.35      1.36 o 
  -8  -9   5       88.04       97.26      1.84 o 
  -8  -9   4       19.92       20.30      1.18 o 
  -8  -9   3       27.04       25.99      1.03 o 
  -8  -9   2       89.00       85.56      1.73 o 
  -8  -9   1       46.48       46.19      1.99 o 
  -8  -9   0      304.98      303.46      3.10 o 
  -8  -9  -1       33.95       35.61      1.24 o 
  -8  -9  -2        3.50        3.16      1.09 o 
  -8  -9  -3        3.07        2.93      1.04 o 
  -8  -9  -4        2.14        0.46      1.03 o 
  -8  -9  -5       19.27       19.80      1.61 o 
  -8  -9  -6      191.44      178.92      3.70 o 
  -8  -9  -7       42.74       51.02      2.05 o 
  -8  -9  -8      114.25      126.61      2.88 o 
   8   9   9       35.81       39.55      1.21 o 
   8   9  10       11.64       12.95      0.73 o 
   8   9  11       48.95       53.77      1.63 o 
  -8 -10   4       61.76       50.89      1.54 o 
  -8 -10   3       45.82       40.14      1.99 o 
  -8 -10   2        8.40        7.05      1.34 o 
  -8 -10   1       23.52       21.75      1.47 o 
  -8 -10   0        8.00        8.49      1.25 o 
  -8 -10  -1       92.10      100.13      2.66 o 
  -8 -10  -2      162.68      162.58      3.38 o 
  -8 -10  -3       56.05       59.05      2.36 o 
  -8 -10  -4      198.64      211.40      3.94 o 
   8  10   5      141.04      178.45      2.48 o 
   8  10   6       10.87        8.93      0.97 o 
   8  10   7       31.79       34.22      1.28 o 
   8  10   8        5.32        5.41      0.80 o 
  -8 -10  -9       14.05       17.80      1.08 o 
   8  10   9       35.14       39.08      1.76 o 
   8  10  10       58.94       65.62      1.90 o 
   8  10  11       38.05       40.48      1.38 o 
  -8 -11   4       31.10       31.29      1.05 o 
  -8 -11   3        1.95        2.34      0.89 o 
  -8 -11   2       41.70       43.73      1.77 o 
  -8 -11   1       73.70       77.37      2.29 o 
  -8 -11   0       51.49       47.81      1.54 o 
  -8 -11  -1       14.28       10.09      1.04 o 
  -8 -11  -2      136.56      128.60      2.73 o 
  -8 -11  -3       22.39       18.72      1.32 o 
  -8 -11  -4       35.16       35.65      1.66 o 
  -8 -11  -5       12.40       13.69      1.19 o 
   8  11   6        2.63        2.21      0.58 o 
   8  11   7       79.30       78.35      1.43 o 
   8  11   8        1.61        1.69      0.50 o 
   8  11   9        3.38        4.56      0.50 o 
   8  11  10        2.39        2.56      0.64 o 
  -8 -12   2        2.56        3.18      0.65 o 
  -8 -12   1       41.28       38.09      1.56 o 
  -8 -12   0       16.41       16.17      0.92 o 
  -8 -12   0       18.60       18.92      1.21 o 
  -8 -12  -1        1.96        4.54      0.73 o 
  -8 -12  -2        5.35        3.86      0.78 o 
  -8 -12  -3        7.38        7.31      0.91 o 
  -8 -12  -4       83.85       75.82      1.99 o 
  -8 -12  -5        3.18        3.71      0.82 o 
  -8 -12  -6        3.96        4.32      0.79 o 
   8  12   7       35.72       31.19      0.82 o 
   8  12   8        0.05        0.40      0.42 o 
  -8 -13   0        0.78        1.33      0.53 o 
  -8 -13  -1       29.20       33.03      1.37 o 
  -8 -13  -2       49.04       63.65      1.53 o 
  -8 -13  -2       73.80       91.88      2.02 o 
  -8 -13  -3       83.10       80.18      1.77 o 
  -8 -13  -4       44.65       46.35      1.40 o 
  -8 -13  -5        0.96        0.24      0.59 o 
  -8 -13  -6        3.62        6.25      0.70 o 
   9  -3   2       31.11       22.44      1.25 o 
   9  -3   3       32.26       24.16      1.40 o 
   9  -3   4       17.52       18.86      1.04 o 
  -9   2   1       12.18       10.44      0.74 o 
  -9   2   0        0.02        0.29      0.61 o 
  -9   2  -1       43.46       46.22      1.33 o 
   9  -2   1       47.15       44.47      1.80 o 
   9  -2   2       23.73       23.81      1.19 o 
   9  -2   3        1.27        0.80      0.77 o 
  -9   2  -4       42.60       43.46      1.20 o 
   9  -2   4       42.66       37.82      2.03 o 
  -9   2  -5        6.65        8.99      0.78 o 
   9  -2   5       30.76       30.73      1.33 o 
  -9   2  -6        0.41        0.99      0.59 o 
   9  -2   6        0.42        0.46      0.73 o 
  -9   2  -7        6.37        6.11      0.65 o 
   9  -2   7       13.12       10.97      0.86 o 
  -9   1   2        3.80        5.67      0.94 o 
  -9   1   1       27.22       25.86      1.38 o 
  -9   1   0       95.09      103.51      2.30 o 
  -9   1  -1      101.02      121.63      2.46 o 
   9  -1   2       10.80        8.77      0.76 o 
   9  -1   3       21.92       21.90      1.25 o 
   9  -1   4        8.45        7.45      0.73 o 
   9  -1   5       56.11       58.58      1.25 o 
   9  -1   6       80.55       76.24      1.36 o 
   9  -1   7       32.04       27.64      1.01 o 
  -9   1  -8        2.31        4.32      0.91 o 
  -9   0   3       91.66       88.73      1.26 o 
  -9   0   2        0.69        1.12      0.67 o 
  -9   0   1       16.12       15.75      1.13 o 
  -9   0   0       75.38       73.09      2.05 o 
  -9   0  -1       12.90       11.48      1.10 o 
   9   0   2       34.13       35.09      1.05 o 
   9   0   3        5.00        5.90      0.62 o 
   9   0   4       21.02       20.96      0.90 o 
   9   0   5        9.26       10.04      0.74 o 
   9   0   6       96.56       98.65      1.61 o 
   9   0   7        9.92        8.66      0.65 o 
  -9   0  -8        0.41        0.77      0.78 o 
  -9   0  -9      145.82      137.29      2.20 o 
  -9  -1   4        9.46       12.65      0.92 o 
  -9  -1   3       11.63       11.54      1.02 o 
  -9  -1   2       35.56       40.93      1.12 o 
  -9  -1   1       64.19       66.28      2.05 o 
  -9  -1   0        8.69       11.46      1.20 o 
  -9  -1  -1        0.93       -0.54      1.13 o 
   9   1   2       52.29       54.80      1.32 o 
   9   1   3       75.33       80.98      1.52 o 
   9   1   4       43.20       43.87      1.22 o 
   9   1   5        0.56        0.49      0.74 o 
   9   1   6        5.05        6.91      0.72 o 
   9   1   7       69.35       67.63      1.35 o 
  -9  -1  -8       23.98       25.71      1.44 o 
  -9  -1  -9       20.95       23.44      1.25 o 
  -9  -1 -10        5.34        5.87      0.73 o 
  -9  -2   4       31.90       40.62      1.52 o 
  -9  -2   3       26.87       32.20      1.59 o 
  -9  -2   2        1.66        0.40      0.83 o 
  -9  -2   1        9.24       10.42      0.95 o 
  -9  -2   0       71.97       84.94      1.72 o 
  -9  -2  -1       75.66       80.50      1.69 o 
  -9  -2  -2      148.43      161.09      2.99 o 
  -9  -2  -3       22.64       23.66      1.59 o 
  -9  -2  -4      214.01      230.54      3.89 o 
  -9  -2  -5       83.27       87.53      2.58 o 
  -9  -2  -6      101.12      117.46      2.90 o 
  -9  -2  -7        9.38        8.64      1.34 o 
  -9  -2  -8        2.04        2.23      1.14 o 
  -9  -2  -9       21.05       27.92      1.48 o 
  -9  -2 -10       11.06       11.96      0.85 o 
  -9  -3   5        4.87        5.15      0.65 o 
  -9  -3   4        0.18       -0.71      0.71 o 
  -9  -3   3        3.06        2.49      0.85 o 
  -9  -3   2       14.75       16.16      1.27 o 
  -9  -3   1        2.29        1.55      0.92 o 
  -9  -3   0       11.65       13.94      1.22 o 
  -9  -3  -1       35.46       38.20      1.63 o 
  -9  -3  -2        2.42        3.51      0.91 o 
  -9  -3  -3       43.50       36.77      1.69 o 
  -9  -3  -4       51.60       45.42      1.88 o 
  -9  -3  -5      138.89      133.38      3.04 o 
  -9  -3  -6        8.34        9.65      1.23 o 
  -9  -3  -7        3.35        2.44      0.92 o 
  -9  -3  -8       12.70       12.26      1.14 o 
  -9  -3  -9        7.10        8.34      0.99 o 
  -9  -3 -10       14.50       14.93      0.96 o 
  -9  -4   5       47.32       44.86      1.22 o 
  -9  -4   4       49.53       52.59      1.58 o 
  -9  -4   3        2.29        1.51      0.84 o 
  -9  -4   2       15.73       14.43      1.26 o 
  -9  -4   1       16.05       15.63      1.30 o 
  -9  -4   0       22.60       23.29      1.46 o 
  -9  -4  -1        3.41        4.36      0.97 o 
  -9  -4  -2        0.90        0.93      0.87 o 
  -9  -4  -3       17.44       16.96      1.33 o 
  -9  -4  -4        8.22        8.47      1.13 o 
  -9  -4  -5        9.61        8.66      1.18 o 
  -9  -4  -6        9.50       10.59      1.17 o 
  -9  -4  -7        1.99        1.62      0.95 o 
  -9  -4  -8       16.82       20.03      1.39 o 
  -9  -4  -9        0.10       -0.75      0.75 o 
  -9  -4 -10        3.04        3.23      0.78 o 
  -9  -5   5      132.03      115.80      1.78 o 
  -9  -5   4      223.74      213.76      2.91 o 
  -9  -5   3       70.55       71.87      1.97 o 
  -9  -5   2      132.51      127.65      2.70 o 
  -9  -5   1      138.65      137.77      2.87 o 
  -9  -5   0      116.86      119.43      2.70 o 
  -9  -5  -1        6.19        7.12      1.04 o 
  -9  -5  -2      149.79      160.35      2.13 o 
  -9  -5  -3        0.70       -0.80      0.80 o 
  -9  -5  -4        3.18        2.65      0.91 o 
  -9  -5  -5        8.72        9.82      1.19 o 
  -9  -5  -6       94.45       89.09      2.53 o 
  -9  -5  -7       36.34       35.88      1.72 o 
  -9  -5  -8      117.37      128.10      2.77 o 
  -9  -5  -9       56.56       54.18      1.75 o 
  -9  -5 -10       45.84       51.38      1.48 o 
  -9  -6   4       78.57       70.65      1.68 o 
  -9  -6   3        4.19        5.74      0.89 o 
  -9  -6   2      614.17      597.58      5.50 o 
  -9  -6   1       61.80       60.04      1.99 o 
  -9  -6   0      138.80      134.94      2.84 o 
  -9  -6  -1      105.87      115.48      1.79 o 
  -9  -6  -2       44.18       46.14      1.24 o 
  -9  -6  -3        6.05        5.76      1.04 o 
  -9  -6  -4        0.32        0.11      0.92 o 
  -9  -6  -5       15.45       18.65      1.39 o 
  -9  -6  -6      116.11      120.16      2.89 o 
  -9  -6  -7        5.21        5.40      1.04 o 
  -9  -6  -8      296.97      300.39      4.07 o 
  -9  -6  -9       77.27       79.25      2.02 o 
  -9  -6 -10      420.01      475.83      4.06 o 
   9   6  11        0.75        0.84      0.55 o 
  -9  -7   4       45.36       40.69      1.28 o 
  -9  -7   3        0.40       -0.29      0.75 o 
  -9  -7   2       31.98       32.64      1.45 o 
  -9  -7   1        0.38        0.03      0.91 o 
  -9  -7   0      151.51      164.79      3.01 o 
  -9  -7  -1       34.97       34.88      1.07 o 
  -9  -7  -2       40.50       39.00      1.13 o 
  -9  -7  -3        4.23        4.25      0.96 o 
  -9  -7  -4        6.55        6.83      1.04 o 
  -9  -7  -5        1.18        1.43      0.90 o 
  -9  -7  -6       12.28       13.38      1.26 o 
  -9  -7  -7        5.09        6.46      0.99 o 
  -9  -7  -8      142.34      142.07      2.76 o 
  -9  -7  -9        3.10        3.73      0.79 o 
  -9  -7 -10       39.69       39.75      1.24 o 
   9   7  11        1.30        0.11      0.55 o 
  -9  -8   2        2.03        0.83      0.74 o 
  -9  -8   1        0.09        0.40      0.55 o 
  -9  -8   0       30.91       33.08      1.03 o 
  -9  -8  -1       88.13       96.56      2.10 o 
  -9  -8  -2        0.59       -0.09      0.76 o 
  -9  -8  -3       29.17       32.29      1.58 o 
  -9  -8  -4       19.44       19.77      1.36 o 
  -9  -8  -5        6.15        9.68      1.15 o 
  -9  -8  -6       79.67       91.20      2.40 o 
  -9  -8  -7      198.88      230.00      3.55 o 
  -9  -8  -8        0.24        1.46      0.72 o 
  -9  -8  -9       78.72       90.79      1.95 o 
   9   8  10        5.00        5.47      0.74 o 
  -9  -9   1       17.76       22.76      1.06 o 
  -9  -9   0       29.18       31.70      1.34 o 
  -9  -9  -1        0.23        0.26      0.74 o 
  -9  -9  -2        0.15       -0.51      0.69 o 
  -9  -9  -3      244.15      242.41      3.55 o 
  -9  -9  -4       17.00       18.48      1.22 o 
  -9  -9  -5        0.40        0.48      0.86 o 
   9   9   6      234.53      258.98      2.52 o 
   9   9   7        9.22       10.39      0.69 o 
   9   9   8       21.20       25.33      0.88 o 
   9   9   9        5.30        4.41      0.49 o 
  -9 -10   1       53.67       56.74      1.48 o 
  -9 -10   0        2.94        1.44      0.91 o 
  -9 -10  -1       28.37       27.10      1.05 o 
  -9 -10  -1       41.02       48.55      1.63 o 
  -9 -10  -2       22.53       22.71      1.11 o 
  -9 -10  -3       15.74       16.01      1.06 o 
  -9 -10  -4       34.61       35.55      1.42 o 
  -9 -10  -5        0.07        0.49      0.69 o 
   9  10   6       22.81       26.11      0.81 o 
   9  10   7        4.56        4.86      0.52 o 
   9  10   8       62.43       65.17      1.04 o 
  -9 -11   0       12.57        9.43      0.71 o 
  -9 -11  -1       73.08       99.32      1.96 o 
  -9 -11  -2       71.95       75.95      1.62 o 
  -9 -11  -3       20.51       23.30      1.17 o 
  -9 -11  -4       28.32       34.98      1.38 o 
  -9 -11  -5       76.72       86.76      1.92 o 
  -9 -11  -6       43.10       47.00      1.46 o 
  -9 -11  -7       19.61       24.24      1.05 o 
  -9 -12  -3       26.69       30.52      1.04 o 
  -9 -12  -4       15.42       16.59      0.81 o 
 -10  -3  -5       47.51       55.27      1.48 o 
 -10  -3  -6       12.24       10.96      0.92 o 
 -10  -3  -7       13.08       15.91      0.95 o 
 -10  -4  -4        2.80        5.21      0.72 o 
 -10  -4  -5       24.46       25.03      1.09 o 
 -10  -4  -6       81.73       76.63      1.67 o 
 -10  -4  -7       12.13       14.16      0.86 o 
 -10  -5  -4       29.97       26.39      1.54 o 
 -10  -5  -5      106.16       97.59      2.67 o 
 -10  -5  -6       53.67       66.05      1.61 o 
 -10  -5  -7       40.22       44.47      1.33 o 
 -10  -5  -8       28.42       36.59      1.13 o 
 -10  -6  -3      151.75      168.12      2.16 o 
 -10  -6  -4       98.44      109.93      2.04 o 
 -10  -6  -5       49.60       47.06      1.48 o 
 -10  -6  -6       27.27       35.53      1.38 o 
 -10  -6  -7      314.36      357.56      3.35 o 
 -10  -7  -4        0.49       -0.03      0.59 o 
 -10  -7  -5        1.61        1.31      0.66 o 
 -10  -7  -6       22.52       23.19      1.03 o 
 -10  -7  -7       44.38       43.44      1.24 o 
 -10  -8  -4        1.10        0.08      0.54 o 
 -10  -8  -5        1.08        0.92      0.55 o 
 -10  -8  -6        2.82        0.79      0.53 o 
   0  -1   1     1273.03     1222.42      4.20 o 
   0  -2  16       17.30       18.90      1.01 o 
   0  -2  15       44.40       50.14      1.93 o 
   0  -2  14      137.09      131.19      3.35 o 
   0  -2  13       24.49       22.89      1.70 o 
   0  -2  12       66.67       66.64      1.92 o 
   0  -2  11      275.57      276.21      2.91 o 
   0  -2  10      214.46      233.23      2.38 o 
   0  -2   9        1.33       -0.07      1.66 o 
   0  -2   8        0.94        0.31      0.95 o 
   0  -2   7      111.82      109.42      2.52 o 
   0  -2   6       65.38       67.10      1.51 o 
   0  -2   5      489.48      482.90      4.28 o 
   0  -2   4      697.51      650.30      2.49 o 
   0  -2   3      434.62      412.37      2.90 o 
   0   2  -2     1695.48     1658.76      3.97 o 
   0  -2   1        3.86        9.69      0.28 o 
   0   2   0      753.96      690.29      3.18 o 
   0   2   1       97.13      110.92      1.08 o 
   0   2   2     1783.68     1878.69      5.93 o 
   0   2   3      664.63      632.93      3.88 o 
   0   2   4     1105.17     1120.51      5.61 o 
   0   2   5      147.05      130.63      2.13 o 
   0   2   6        0.30        3.17      0.55 o 
   0   2   7        1.73        2.74      0.84 o 
   0   2   8        7.89        6.28      1.06 o 
   0   2   9       61.55       52.21      2.32 o 
   0   2  10       25.11       29.47      0.97 o 
   0   2  11       85.38       82.07      1.98 o 
   0   2  12       25.83       26.65      1.30 o 
   0   2  13        2.24        1.65      0.66 o 
   0   2  14        7.18        8.47      0.71 o 
   0   2  15        1.28        3.02      0.60 o 
   0  -3  16       63.38       66.98      1.53 o 
   0  -3  15        0.09       -0.13      0.75 o 
   0  -3  14        3.29        4.32      1.06 o 
   0  -3  13       60.27       65.84      2.61 o 
   0  -3  12       50.76       50.49      2.36 o 
   0  -3  11        0.03       -0.76      0.76 o 
   0  -3  10        9.79        6.18      0.80 o 
   0  -3   9       57.94       74.36      3.46 o 
   0  -3   8        1.63        4.40      1.07 o 
   0  -3   7      855.62      904.45      7.08 o 
   0  -3   6     1402.26     1400.33      8.12 o 
   0   3  -5      277.79      343.08      3.66 o 
   0  -3   4      360.29      316.60      2.20 o 
   0   3  -3      138.66      130.02      1.49 o 
   0   3  -2      326.42      303.02      2.08 o 
   0   3  -1      711.90      673.97      3.96 o 
   0   3   0        8.75        7.82      0.57 o 
   0   3   1      311.69      353.05      2.18 o 
   0   3   2        0.59        0.53      0.29 o 
   0   3   3       22.77       29.42      0.59 o 
   0   3   4       86.54       99.93      1.94 o 
   0   3   5     1245.30     1405.28      7.48 o 
   0   3   6      204.42      249.17      3.39 o 
   0   3   7      385.85      439.97      5.53 o 
   0   3   8      129.59      139.22      3.45 o 
   0   3   9       38.02       43.29      2.17 o 
   0   3  10        1.17        1.00      0.57 o 
   0   3  11       14.71       15.77      1.07 o 
   0   3  12       67.63       71.28      1.85 o 
   0   3  13        0.36        0.24      0.61 o 
   0   3  14        7.75        8.72      0.68 o 
   0   3  15        1.73        1.61      0.56 o 
   0  -4  15        9.68        9.62      0.96 o 
   0  -4  14       68.35       72.57      2.42 o 
   0  -4  13       44.71       44.03      2.13 o 
   0  -4  12       57.13       57.09      2.50 o 
   0  -4  11      109.41      108.43      3.39 o 
   0  -4  10        0.69       -0.07      1.14 o 
   0  -4   9       78.73       81.76      2.78 o 
   0   4  -8        0.32        0.19      1.78 o 
   0   4  -7       25.07       15.27      1.65 o 
   0  -4   6      154.75      197.46      3.13 o 
   0   4  -5      488.62      504.93      4.46 o 
   0  -4   4      114.31      124.56      1.66 o 
   0   4  -3      311.80      295.65      3.11 o 
   0   4  -2      137.60      134.02      2.15 o 
   0   4  -1      237.96      219.36      2.71 o 
   0   4   0      577.54      554.90      4.20 o 
   0   4   1      472.92      449.60      3.68 o 
   0   4   2      254.42      268.62      2.34 o 
   0   4   3      159.07      165.88      2.41 o 
   0   4   4      501.25      609.64      4.98 o 
   0   4   5        1.62        4.33      0.79 o 
   0   4   6      737.91      911.90      6.97 o 
   0   4   7       13.49       18.19      1.34 o 
   0   4   8       62.40       60.65      2.37 o 
   0   4   9       34.88       39.73      2.14 o 
   0   4  10       49.73       40.82      1.34 o 
   0   4  11        0.48        0.40      0.74 o 
   0   4  12        6.18        6.18      0.94 o 
   0   4  13       71.68       67.63      1.83 o 
   0   4  14       10.81       10.17      0.90 o 
   0   4  15        3.46        4.63      0.66 o 
   0  -5  15       21.92       19.49      1.00 o 
   0  -5  14       50.03       55.12      1.97 o 
   0  -5  13       90.47       83.53      2.66 o 
   0  -5  12       36.51       32.22      1.93 o 
   0  -5  11        6.87        4.90      1.21 o 
   0  -5  10       11.57        9.77      1.28 o 
   0   5  -9       35.12       34.58      1.68 o 
   0   5  -8       60.07       51.08      3.17 o 
   0   5  -7        1.31        1.54      1.56 o 
   0   5  -6       12.08        6.57      1.39 o 
   0   5  -5        0.09        0.25      1.10 o 
   0   5  -4      333.34      333.66      3.66 o 
   0   5  -3      132.83      161.62      2.68 o 
   0   5  -2      227.43      214.43      3.09 o 
   0   5  -1       97.80       95.39      2.09 o 
   0   5   0       20.09       19.04      1.06 o 
   0   5   1        0.71        1.60      0.57 o 
   0   5   2        1.87        2.15      0.56 o 
   0   5   3      536.44      629.34      4.43 o 
   0   5   4        7.77       10.69      0.93 o 
   0   5   5      156.69      147.01      2.90 o 
   0   5   6        1.46        1.68      0.69 o 
   0   5   7      174.46      203.93      3.74 o 
   0   5   8        4.33        3.10      1.89 o 
   0   5   9       14.54       13.05      1.11 o 
   0   5  10        7.53        6.86      0.80 o 
   0   5  11        1.12        0.52      0.71 o 
   0   5  12       27.04       20.51      1.23 o 
   0   5  13        1.97        1.38      0.79 o 
   0   5  14        9.80       10.09      0.87 o 
   0   5  15       34.12       43.28      1.09 o 
   0  -6  14       12.73       11.57      0.96 o 
   0  -6  13        1.29        0.01      0.64 o 
   0  -6  12       20.47       18.86      1.53 o 
   0  -6  11      231.03      198.17      4.23 o 
   0  -6  10       20.47       16.42      1.53 o 
   0  -6   9        4.20        8.07      0.94 o 
   0  -6   8      101.59      113.51      2.17 o 
   0   6  -7       80.12       67.53      3.60 o 
   0   6  -6       34.47       36.80      2.67 o 
   0   6  -5       35.23       26.67      2.31 o 
   0   6  -4       53.04       42.65      2.70 o 
   0   6  -3       34.15       31.75      1.44 o 
   0   6  -2       61.75       61.00      1.90 o 
   0   6  -1       70.18       75.21      2.11 o 
   0   6   0      573.38      597.88      5.58 o 
   0   6   1      190.16      210.63      3.28 o 
   0   6   2       65.51       73.60      1.93 o 
   0   6   3       16.87       21.15      1.93 o 
   0   6   4       73.09       68.05      1.99 o 
   0   6   5        0.73        0.05      0.89 o 
   0   6   6       63.14       66.24      2.27 o 
   0   6   7       26.29       29.74      1.72 o 
   0   6   8        9.40        8.63      2.30 o 
   0   6   9       15.17       12.15      0.92 o 
   0   6  10      209.43      181.48      4.05 o 
   0   6  11       19.21       13.38      1.02 o 
   0   6  12       17.65       17.89      1.18 o 
   0   6  13       67.62       57.69      1.61 o 
   0   6  14       14.03       15.33      0.88 o 
   0   6  15        4.01       12.31      0.98 o 
   0  -7  13        1.24        0.66      0.60 o 
   0  -7  12        0.12       -0.22      0.54 o 
   0  -7  11        0.08        0.20      1.05 o 
   0  -7  10       27.52       26.60      1.22 o 
   0  -7   9        0.36       -0.21      0.93 o 
   0  -7   8        0.12        0.48      1.23 o 
   0   7  -7       86.36       84.62      2.31 o 
   0   7  -6       20.90       16.56      2.10 o 
   0   7  -5       15.24       16.01      1.85 o 
   0   7  -4        4.86        5.83      1.57 o 
   0   7  -3       60.50       56.19      1.98 o 
   0   7  -2      143.38      160.39      3.29 o 
   0   7  -1      137.99      147.31      3.15 o 
   0   7   0       56.28       52.52      1.93 o 
   0   7   1      291.52      321.98      4.46 o 
   0   7   2       62.94       85.36      2.25 o 
   0   7   3      244.40      239.22      6.06 o 
   0   7   4        0.20        0.21      1.28 o 
   0   7   5       52.82       51.54      3.20 o 
   0   7   6       71.02       79.62      3.86 o 
   0   7   7      197.50      204.58      3.30 o 
   0   7   8        5.09        3.18      0.84 o 
   0   7   9       66.15       58.10      1.64 o 
   0   7  10      115.55      111.42      2.17 o 
   0   7  11        1.70       -0.12      0.74 o 
   0   7  12       34.36       27.78      1.24 o 
   0   7  13        1.38        1.07      0.65 o 
   0   7  14        2.20        3.01      0.58 o 
   0  -8  13       15.23       12.72      0.86 o 
   0  -8  12        2.58        1.58      0.61 o 
   0  -8  11      100.14       88.07      2.66 o 
   0  -8  10       40.66       41.26      1.98 o 
   0  -8   9        3.60        2.89      1.06 o 
   0  -8   8       42.06       48.26      2.29 o 
   0  -8   7       34.10       33.17      1.98 o 
   0   8  -6       18.26       16.18      0.98 o 
   0  -8   5       13.31       13.25      0.88 o 
   0   8  -4       12.40        7.21      1.84 o 
   0   8  -3       64.36       56.96      3.38 o 
   0   8  -2      113.09      120.14      3.09 o 
   0   8  -1       64.18       60.91      2.28 o 
   0   8   0      164.04      155.65      3.48 o 
   0   8   1       65.95       67.80      2.32 o 
   0   8   2      212.76      213.21      6.06 o 
   0   8   3       19.13       16.12      2.19 o 
   0   8   4        4.27        5.96      1.62 o 
   0   8   5        0.09        2.24      2.05 o 
   0   8   6       29.69       22.90      1.31 o 
   0   8   7       57.68       58.56      2.01 o 
   0   8   8       62.40       53.86      2.35 o 
   0   8   9       32.55       28.68      1.26 o 
   0   8  10       62.85       57.16      1.57 o 
   0   8  11       81.71       74.02      1.79 o 
   0   8  12        1.00       -0.48      0.64 o 
   0   8  13        0.56       -0.28      0.57 o 
   0  -9  12        0.65        0.74      0.52 o 
   0  -9  11        1.61        2.20      0.94 o 
   0  -9  10       18.84       16.68      1.51 o 
   0  -9   9       59.34       63.61      1.78 o 
   0  -9   8        8.27        7.81      0.94 o 
   0  -9   7        7.58        8.84      0.95 o 
   0  -9   6      334.23      330.10      3.95 o 
   0  -9   5       15.40       18.84      0.85 o 
   0   9  -4        1.49        3.34      0.60 o 
   0  -9   3       96.44       96.76      1.69 o 
   0  -9   2       64.12       64.70      1.40 o 
   0   9  -1       29.15       27.07      1.80 o 
   0   9   0        0.58       -1.41      1.41 o 
   0   9   1       16.35       14.96      2.28 o 
   0   9   2       35.01       37.25      3.05 o 
   0   9   3        0.88        2.16      1.01 o 
   0   9   4       41.56       45.84      1.79 o 
   0   9   5       30.95       33.46      1.65 o 
   0   9   6      691.29      648.66      5.19 o 
   0   9   7       16.26       16.49      1.06 o 
   0   9   8       36.30       32.19      1.92 o 
   0   9   9      132.69      125.21      3.28 o 
   0   9  10        1.50        2.50      0.97 o 
   0   9  11        1.71        2.03      0.62 o 
   0   9  12       51.03       47.62      1.72 o 
   0   9  13       39.64       45.61      1.30 o 
   0 -10  11       10.10        9.98      0.69 o 
   0 -10  10        4.32        5.25      1.03 o 
   0 -10   9        4.63        4.07      1.06 o 
   0 -10   8       10.71       10.37      0.99 o 
   0 -10   7      178.90      195.82      2.86 o 
   0 -10   6        5.06        7.59      0.95 o 
   0 -10   5      137.56      141.44      2.59 o 
   0 -10   4       46.08       42.84      1.57 o 
   0 -10   3       21.36       18.97      1.13 o 
   0 -10   2       10.85       11.15      0.95 o 
   0  10  -1       57.30       51.29      1.33 o 
   0 -10   0        3.31        4.61      0.79 o 
   0 -10  -1       54.12       50.09      1.40 o 
   0 -10  -2        2.05        3.42      0.78 o 
   0 -10  -3      212.83      207.51      2.94 o 
   0  10   4       12.92       11.40      0.96 o 
   0  10   5      195.23      195.89      4.32 o 
   0  10   6      229.31      218.24      4.55 o 
   0  10   7      343.00      348.82      5.62 o 
   0  10   8       31.28       29.65      1.79 o 
   0  10   9       11.78        9.96      1.20 o 
   0  10  10        7.96        8.21      1.06 o 
   0  10  11       31.15       30.55      0.99 o 
   0  10  12        0.01        0.97      0.73 o 
   0 -11  11       12.15       12.58      0.77 o 
   0 -11   7       30.78       44.24      1.92 o 
   0 -14   5        4.64        3.74      0.67 o 
   0 -14   4        5.30        4.52      0.79 o 
   0 -14   2       16.05       15.77      1.20 o 
   0 -14  -3        0.54        1.34      0.78 o 
   0  14   7       43.34       47.75      1.19 o 
   0 -15   3       22.91       21.01      0.87 o 
   0 -15   2        0.30        1.44      0.54 o 
   0 -15   1        9.04       11.93      0.86 o 
   0 -15   0        3.67        3.49      0.65 o 
   0 -15  -1        9.63        8.40      0.75 o 
   0  15   4       75.06       68.88      1.45 o 
  -1  14   5       12.79       11.23      0.80 o 
  -1  14   4        4.03        4.38      0.74 o 
   1 -14  -2        9.25        9.18      0.76 o 
   1 -14  -1        2.73        2.18      0.69 o 
   1 -14   0      130.76      141.84      2.55 o 
   1 -14   1        5.07        5.67      0.86 o 
   1 -14   2       22.75       22.05      1.19 o 
   1 -14   3       66.39       66.97      1.75 o 
   1 -14   4       10.19       10.43      0.83 o 
  -1  13   7        3.15        3.94      0.65 o 
  -1  13   6        3.16        3.08      0.78 o 
  -1  13   5        2.48        3.25      0.89 o 
  -1  13   4        6.89        4.79      0.67 o 
  -1  13   3       14.09       15.30      1.20 o 
   1 -13  -2       18.59       21.45      0.92 o 
   1 -13  -1        3.29        4.13      0.98 o 
   1 -13   0        7.58        8.28      1.12 o 
   1 -13   1       21.74       20.68      1.45 o 
   1 -13   2        7.87        6.84      1.06 o 
   1 -13   3       14.65       15.70      1.26 o 
   1 -13   4       16.56       19.48      1.29 o 
   1 -13   5        1.61        1.17      0.58 o 
   1 -13   6       67.08       61.27      1.14 o 
   1 -13   7       18.42       13.00      0.79 o 
  -1  12   9       26.19       25.53      1.09 o 
  -1  12   8       60.46       65.74      1.27 o 
  -1  12   7        0.65        0.37      0.81 o 
  -1  12   6        0.32        0.84      0.83 o 
  -1  12   5       31.77       31.09      1.21 o 
  -1  12   4       17.47       17.94      1.44 o 
  -1  12   3      114.11      127.00      2.15 o 
   1 -12  -2       51.85       58.76      1.56 o 
   1 -12  -1       18.07       18.42      1.02 o 
   1 -12   0        0.51       -0.57      0.81 o 
   1 -12   1       18.51       19.27      1.59 o 
   1 -12   2        6.92        8.11      1.25 o 
   1 -12   3       28.38       28.68      1.79 o 
   1 -12   4        9.92        8.41      0.86 o 
   1 -12   5       53.65       50.99      1.46 o 
   1 -12   6       10.18       12.59      0.85 o 
   1 -12   7        9.55        7.41      0.66 o 
   1 -12   8       23.19       21.96      1.25 o 
   1 -12   9       28.56       24.81      1.07 o 
  -1  11  10       31.16       31.87      1.29 o 
  -1  11   9       24.52       27.54      0.92 o 
  -1  11   8       12.92       12.75      0.83 o 
  -1  11   7      238.64      254.30      4.40 o 
  -1  11   6       13.23       13.71      1.03 o 
  -1  11   5      525.26      564.96      6.95 o 
  -1  11   4      220.36      245.46      4.68 o 
   1 -11  -3      266.68      278.61      3.34 o 
   1 -11  -2       85.40       83.75      1.92 o 
   1 -11  -1        6.49        5.38      0.81 o 
   1 -11   0        5.44        4.24      1.00 o 
   1 -11   1       14.30       13.30      1.47 o 
   1 -11   2        1.47        3.00      1.03 o 
   1 -11   3      159.67      147.84      3.72 o 
   1 -11   4      121.85      113.91      3.26 o 
   1 -11   5      483.26      501.52      4.65 o 
   1 -11   6       91.76       96.47      2.07 o 
   1 -11   7      313.31      343.29      3.50 o 
   1 -11   8       42.97       39.43      1.32 o 
   1 -11   9       39.85       38.99      1.68 o 
   1 -11  10        1.12        1.31      0.69 o 
  -1  10  11        0.78        1.69      0.70 o 
  -1  10  10        0.03        1.16      0.72 o 
  -1  10   9        4.54        6.18      0.72 o 
   1 -10  -3       89.20       91.74      2.01 o 
   1 -10  -2        6.55        6.94      0.85 o 
   1 -10  -1       25.96       26.12      1.21 o 
   1 -10   0       20.41       16.40      1.47 o 
   1 -10   1       35.53       33.68      1.96 o 
   1 -10   2       25.17       23.76      1.70 o 
   1 -10   3       26.61       26.59      1.77 o 
   1 -10   4        7.41        5.44      1.13 o 
   1 -10   5       90.55       81.78      2.86 o 
   1 -10   6      109.89      112.17      3.20 o 
   1 -10   7      288.69      299.74      4.77 o 
   1 -10   8        0.17       -0.01      0.99 o 
   1 -10  10        0.33        0.61      0.62 o 
   1 -10  11       23.39       24.77      1.24 o 
  -1   7  14        2.46        1.48      0.59 o 
   1  -7  13        0.48        0.84      0.91 o 
  -1   6  14       27.53       29.77      1.32 o 
  -1   6  13        1.49        5.70      0.76 o 
  -1   6  12       18.56       14.89      1.02 o 
  -1   6  11      206.75      174.85      2.82 o 
  -1   6  10        0.98       -0.18      1.04 o 
  -1   6   9        6.57        6.95      0.84 o 
  -1   6   8      148.77      145.79      2.41 o 
  -1   6   7       41.02       43.91      1.67 o 
  -1   6   6       13.09       21.15      2.31 o 
  -1   6   5       79.81       85.64      3.82 o 
  -1   6   4       69.82       82.01      3.77 o 
  -1   6   3       28.18       26.18      2.32 o 
  -1   6   2        1.37        2.98      1.28 o 
  -1   6   1       36.02       39.09      1.54 o 
  -1   6   0        4.96        6.95      0.95 o 
  -1   6  -1        0.65        1.85      0.72 o 
  -1   6  -2      168.98      155.34      3.15 o 
  -1   6  -3       22.45       15.08      1.18 o 
  -1   6  -4       25.48       22.89      1.38 o 
  -1   6  -5       50.21       47.91      3.08 o 
  -1   6  -6      158.38      135.50      5.14 o 
  -1   6  -7       38.19       30.36      2.77 o 
   1  -6   8        0.15        2.11      1.17 o 
   1  -6   9      108.18      119.22      3.16 o 
   1  -6  10        0.23        0.38      1.24 o 
   1  -6  11       46.01       53.90      1.60 o 
   1  -6  12       13.55       15.82      0.99 o 
   1  -6  13        0.21        1.50      0.68 o 
   1  -6  14        2.05        1.34      0.78 o 
  -1   5  15       37.81       37.38      1.18 o 
  -1   5  14       61.03       66.59      1.45 o 
  -1   5  13       54.85       53.05      1.55 o 
  -1   5  12       65.93       59.83      1.74 o 
  -1   5  11       26.81       21.29      1.23 o 
  -1   5  10        0.05       -0.80      0.80 o 
  -1   5   9        8.59        7.75      1.01 o 
  -1   5   8       10.53       12.84      1.09 o 
  -1   5   7       47.19       53.41      2.14 o 
  -1   5   6       57.35       76.56      1.91 o 
  -1   5   5      209.57      248.95      3.90 o 
  -1   5   4      486.24      500.49      5.10 o 
  -1   5   3       84.92      105.65      2.19 o 
  -1   5   2      278.84      296.77      3.45 o 
  -1   5   1      199.53      197.89      3.02 o 
  -1   5   0       99.53       97.73      2.22 o 
  -1   5  -1       58.66       55.04      1.75 o 
  -1   5  -2      115.30      108.42      2.41 o 
  -1   5  -3      390.00      369.60      4.39 o 
  -1   5  -4       34.76       30.35      1.40 o 
  -1   5  -5        3.72        2.13      1.24 o 
  -1   5  -6      451.40      386.50      7.96 o 
  -1   5  -7        1.35        0.20      1.70 o 
  -1   5  -8       33.51       29.81      2.58 o 
   1  -5   9       17.06       19.13      1.33 o 
   1  -5  10        4.38        3.98      1.20 o 
   1  -5  11        2.82        2.37      0.82 o 
   1  -5  12       37.72       42.96      1.43 o 
   1  -5  13        0.22        0.58      0.71 o 
   1  -5  14        8.26        6.94      0.96 o 
   1  -5  15        0.06        0.58      0.63 o 
  -1   4  15        1.85        1.11      0.69 o 
  -1   4  14       14.10       17.22      0.97 o 
  -1   4  13        2.35        2.36      0.78 o 
  -1   4  12       15.92       12.36      1.08 o 
  -1   4  11       34.19       28.88      1.39 o 
  -1   4  10        2.23        0.51      0.81 o 
  -1   4   9      118.54      111.19      2.60 o 
  -1   4   8       43.77       38.40      2.01 o 
  -1   4   7      176.20      165.34      3.62 o 
  -1   4   6       81.66      101.10      2.56 o 
  -1   4   5      143.21      138.85      2.82 o 
  -1   4   4        7.88       12.69      0.79 o 
  -1   4   3      161.15      155.89      2.50 o 
  -1   4   2      350.58      385.74      3.09 o 
  -1   4   1        9.71       10.98      0.57 o 
  -1   4   0      278.06      281.71      3.32 o 
  -1   4  -1       81.01       83.92      1.91 o 
  -1   4  -2       45.45       49.94      1.21 o 
  -1   4  -3       83.49       81.36      1.51 o 
  -1   4  -4      367.15      385.36      3.55 o 
  -1   4  -5       55.91       57.40      2.94 o 
  -1   4  -6      293.82      293.45      6.41 o 
  -1   4  -7      117.48      104.25      4.12 o 
  -1   4  -8       45.50       41.12      2.85 o 
   1  -4   9        1.96        3.54      1.20 o 
   1  -4  10       52.51       51.56      2.27 o 
   1  -4  11        2.90        1.38      0.84 o 
   1  -4  12       32.05       38.89      1.49 o 
   1  -4  13        9.10        9.83      0.90 o 
   1  -4  14       15.25       16.98      1.35 o 
   1  -4  15        1.17        1.40      0.72 o 
  -1   3  15        2.48        1.82      0.78 o 
  -1   3  14       12.16       18.42      1.02 o 
  -1   3  13        5.14        5.72      0.92 o 
  -1   3  12       44.29       41.53      1.60 o 
  -1   3  11      265.95      252.62      3.53 o 
  -1   3  10       21.13       17.66      1.08 o 
  -1   3   9        8.00        5.68      0.73 o 
  -1   3   8       34.54       34.61      1.95 o 
  -1   3   7       53.98       62.22      2.27 o 
  -1   3   6      392.08      476.11      5.01 o 
  -1   3   5      667.80      769.81      6.11 o 
  -1   3   4      147.24      155.70      2.64 o 
  -1   3   3      110.39      110.26      1.14 o 
  -1   3   2      130.28      144.47      2.15 o 
  -1   3   1       90.92      102.91      1.60 o 
  -1   3   0      108.73      101.25      1.17 o 
  -1   3  -1       55.71       47.64      0.75 o 
  -1   3  -2      116.34      107.56      2.51 o 
  -1   3  -3       45.62       50.59      1.38 o 
  -1   3  -4      214.00      212.35      2.36 o 
   1  -3   5        4.79        3.21      0.48 o 
   1  -3   6      185.06      188.62      3.11 o 
  -1   3  -7      264.07      250.57      5.82 o 
  -1   3  -8        1.19        1.01      1.68 o 
  -1   3  -9       47.51       41.21      2.77 o 
   1  -3  10       19.44       15.38      1.10 o 
   1  -3  11       81.07       89.32      2.12 o 
   1  -3  12       26.85       30.10      1.34 o 
   1  -3  13        5.45        5.65      0.87 o 
   1  -3  14       39.01       36.33      1.86 o 
   1  -3  15        0.26       -0.70      0.70 o 
   1  -3  16       30.50       31.26      1.17 o 
  -1   2  15        1.72        2.16      0.83 o 
  -1   2  14        0.15        0.10      0.64 o 
  -1   2  13       29.57       33.66      1.34 o 
  -1   2  12       44.42       43.80      1.66 o 
  -1   2  11      477.94      447.07      4.64 o 
  -1   2  10        2.21        1.92      0.64 o 
  -1   2   9       66.37       68.90      3.85 o 
  -1   2   8       48.68       40.12      2.00 o 
  -1   2   7      117.90      108.43      2.90 o 
  -1   2   6      271.57      263.63      4.15 o 
  -1   2   5        0.56        1.70      0.52 o 
  -1   2   4      123.66      142.81      2.29 o 
  -1   2   3      157.58      152.83      2.23 o 
  -1   2   2       14.93        9.57      0.54 o 
  -1   2   1       53.01       61.93      1.19 o 
  -1   2   0       46.55       54.44      0.98 o 
  -1   2  -1      220.14      212.43      3.07 o 
   1  -2   2     1074.64     1062.98      3.71 o 
   1  -2   3      398.70      370.14      2.64 o 
  -1   2  -4       44.34       40.32      1.41 o 
   1  -2   5        0.87        0.83      0.42 o 
   1  -2   6       15.70       15.44      1.05 o 
   1  -2   7        1.54        1.02      0.73 o 
  -1   2  -8       14.22       13.64      1.24 o 
   1  -2   9       11.28       12.85      1.79 o 
   1  -2  10        1.30       -0.34      1.06 o 
   1  -2  11      351.49      359.20      4.03 o 
   1  -2  12       63.99       68.60      1.90 o 
   1  -2  13        6.92        6.11      0.87 o 
   1  -2  14       12.09       12.64      0.92 o 
   1  -2  15       73.39       82.16      2.39 o 
   1  -2  16       34.60       47.30      1.50 o 
  -1   1  15        0.58        0.62      0.53 o 
  -1   1  14       22.15       24.83      1.10 o 
  -1   1  13       65.03       68.40      1.81 o 
  -1   1  12       93.46       82.83      2.16 o 
  -1   1  11       49.34       51.23      1.63 o 
  -1   1  10      200.35      199.75      3.45 o 
  -1   1   9      698.26      687.49     11.39 o 
  -1   1   8      159.61      135.66      4.84 o 
  -1   1   7       23.69       22.52      1.47 o 
  -1   1   6       70.26       61.06      2.05 o 
  -1   1   5       46.63       48.47      1.30 o 
  -1   1   4        1.37        2.12      0.43 o 
  -1   1   3       33.40       39.65      1.21 o 
  -1   1   2       96.47       97.66      1.54 o 
  -1   1   1      491.38      434.47      2.73 o 
  -1   1   0       82.20       79.81      1.69 o 
  -1   1  -1        0.10        2.39      0.63 o 
  -1   1  -2     1329.63     1273.89      6.31 o 
  -1   1  -3       73.89       79.61      1.71 o 
  -1   1  -4        0.55        0.71      0.54 o 
   1  -1   5       44.41       43.53      1.14 o 
   1  -1   6        9.47        6.49      0.79 o 
   1  -1   7       28.93       22.29      1.24 o 
  -1   1  -8       76.56       67.64      2.11 o 
   1  -1   9       75.61       66.53      3.49 o 
   1  -1  10       62.31       58.59      1.96 o 
   1  -1  11       46.23       48.38      1.14 o 
   1  -1  12      868.98      892.63      6.17 o 
   1  -1  13        5.21        6.22      0.85 o 
   1  -1  14        0.10        1.26      0.70 o 
   1  -1  15       73.48       76.83      2.41 o 
   1  -1  16        7.21        6.79      0.86 o 
  -1   0  15        0.55        0.49      0.66 o 
  -1   0  14        7.91       10.57      0.88 o 
  -1   0  13       62.74       68.56      1.53 o 
  -1   0  12      265.73      243.56      3.39 o 
  -1   0  11      170.61      164.98      2.87 o 
  -1   0  10      394.77      378.35      4.02 o 
  -1   0   9       24.57       20.12      2.22 o 
  -1   0   8       82.68       75.95      3.73 o 
  -1   0   7       16.91       17.31      1.29 o 
  -1   0   6        2.19        3.01      0.81 o 
  -1   0   5       50.32       61.99      1.17 o 
  -1   0   4        1.50        0.89      0.25 o 
  -1   0   3        2.64        3.86      0.34 o 
  -1   0   2      791.89      797.37      3.12 o 
  -1   0   1       43.57       46.83      0.76 o 
  -1   0   0      132.25      131.91      1.76 o 
  -1   0  -1      337.01      313.58      2.77 o 
  -1   0  -2       26.92       19.93      0.85 o 
  -1   0  -3        3.86        3.62      0.65 o 
   1   0   4      279.71      265.63      2.56 o 
   1   0   5      268.59      302.13      3.02 o 
   1   0   6      314.59      304.74      3.49 o 
  -1   0  -7      666.17      666.66      5.53 o 
   1   0   8       73.14       67.29      3.32 o 
   1   0   9      640.64      563.47      9.95 o 
   1   0  10        0.40        0.41      1.97 o 
   1   0  11      258.36      256.25      2.70 o 
   1   0  12      173.23      163.64      2.84 o 
   1   0  13       48.55       46.42      1.12 o 
   1   0  14        1.49        0.81      0.70 o 
   1   0  15        3.91        5.35      0.99 o 
   1   0  16        0.38       -0.37      0.68 o 
  -1  -1  15        7.07       10.95      0.99 o 
  -1  -1  14        0.03        0.12      0.63 o 
  -1  -1  13       29.16       34.27      1.40 o 
  -1  -1  12       72.97       70.77      1.59 o 
  -1  -1  11      191.07      179.03      2.41 o 
  -1  -1  10       79.45       75.28      1.47 o 
  -1  -1   9       98.02       89.24      4.21 o 
  -1  -1   8        5.32        4.94      1.53 o 
  -1  -1   7        4.73       10.21      1.64 o 
   1   1  -6      144.41      154.52      2.58 o 
   1   1  -5       67.42       60.09      1.53 o 
  -1  -1   4      543.19      543.32      4.01 o 
   1   1  -3      691.69      646.67      3.94 o 
   1   1  -2      787.08      783.83      3.85 o 
  -1  -1   1      999.26     1047.11      3.93 o 
  -1  -1   0        4.92        7.05      0.36 o 
  -1  -1  -1        7.06        6.86      0.39 o 
  -1  -1  -2      883.42      944.25      3.76 o 
   1   1   4      405.31      422.48      3.42 o 
   1   1   5       45.75       66.07      1.56 o 
   1   1   6       55.96       50.27      1.51 o 
  -1  -1  -7      142.59      156.66      2.76 o 
   1   1   8       95.81      100.84      2.78 o 
   1   1   9      236.35      232.46      6.52 o 
   1   1  10      255.35      229.61      6.97 o 
   1   1  11      184.67      195.14      2.36 o 
   1   1  12       50.58       51.32      1.40 o 
   1   1  13      421.39      479.23      4.37 o 
   1   1  14       19.78       21.39      0.79 o 
   1   1  15       45.22       52.74      1.44 o 
   1   1  16        9.31        9.13      0.93 o 
  -1  -2  15       15.38       20.48      1.27 o 
  -1  -2  14       11.73        9.28      1.13 o 
  -1  -2  13        8.08        7.11      0.89 o 
  -1  -2  12        0.19        1.43      0.66 o 
  -1  -2  11      213.00      214.21      3.26 o 
  -1  -2  10       13.06       13.74      0.73 o 
  -1  -2   9      153.31      152.20      5.27 o 
  -1  -2   8       20.94       25.80      2.41 o 
  -1  -2   7      238.34      274.40      3.88 o 
   1   2  -6       14.99       10.97      0.98 o 
   1   2  -5        2.07        6.62      0.79 o 
  -1  -2   4     1355.23     1362.14      6.90 o 
   1   2  -3      294.91      282.09      2.86 o 
   1   2  -2       28.13       36.63      0.99 o 
   1   2  -1        3.48        1.34      0.24 o 
   1   2   0        1.24        0.62      0.37 o 
   1   2   1       99.34      118.62      1.44 o 
   1   2   2      153.73      130.99      1.52 o 
   1   2   3      349.57      397.25      4.34 o 
   1   2   4      742.33      757.15      4.70 o 
   1   2   5     2204.69     2378.27      8.88 o 
   1   2   6        3.38        6.98      0.68 o 
  -1  -2  -7       89.75      120.04      2.56 o 
   1   2   8      647.87      707.12      6.51 o 
   1   2   9      173.65      161.14      5.61 o 
   1   2  10      121.02      113.12      5.01 o 
   1   2  11      230.20      242.84      2.95 o 
   1   2  12      112.90      124.64      1.94 o 
   1   2  13       62.58       68.78      1.49 o 
   1   2  14        0.44        0.63      0.56 o 
   1   2  15        0.24        0.93      0.61 o 
   1   2  16       13.22       11.28      0.91 o 
  -1  -3   2     2014.48     1765.18      4.76 o 
   1   3  16       25.27       33.53      1.46 o 
  -1  -6  14        0.34        0.01      0.68 o 
  -1  -6  13       10.83        9.10      1.07 o 
  -1  -6  12        4.65        2.11      0.95 o 
  -1  -6  11       13.83       12.87      1.52 o 
  -1  -6  10      174.60      166.93      4.13 o 
  -1  -6   9        0.11       -0.70      1.41 o 
   1   6  -8      101.05      102.67      2.46 o 
   1   6  -7       38.77       36.10      2.65 o 
   1   6  -6      294.74      251.31      6.41 o 
   1   6  -5       17.65       13.79      1.76 o 
   1   6  -4       89.24       76.90      3.42 o 
   1   6  -3      383.89      403.40      4.41 o 
   1   6  -2      467.49      481.05      4.93 o 
   1   6  -1      110.11      154.19      2.83 o 
   1   6   0     1257.29     1420.83      8.38 o 
   1   6   1     2772.60     3021.34     12.10 o 
   1   6   2      112.22      141.57      2.65 o 
   1   6   3      182.71      255.19      3.39 o 
   1   6   4       42.19       60.75      2.96 o 
   1   6   5       39.19       43.88      2.57 o 
   1   6   6        1.27        2.98      1.33 o 
   1   6   7       84.59       93.77      3.99 o 
   1   6   8        0.22        1.43      2.06 o 
   1   6   9        0.89       -0.65      2.21 o 
   1   6  10        1.23        2.27      3.24 o 
   1   6  11        0.11        1.38      0.87 o 
   1   6  12        2.89        3.12      0.74 o 
   1   6  13       17.63       14.55      1.01 o 
   1   6  14       10.48        7.10      1.26 o 
   1   6  15       22.02       24.29      1.42 o 
  -1  -7  14       39.08       24.76      0.97 o 
  -1  -7  13       44.51       52.27      1.23 o 
  -1  -7  12        9.83        9.45      1.21 o 
  -1  -7  11       47.56       49.79      2.21 o 
  -1  -7  10        1.11        0.57      0.79 o 
  -1  -7   9       73.76       76.22      1.94 o 
  -1  -7   8       65.88       62.31      2.49 o 
   1   7  -7        5.31        4.37      1.11 o 
   1   7  -6       58.77       42.75      3.06 o 
   1   7  -5       14.02        8.66      1.71 o 
   1   7  -4        8.51        7.25      1.71 o 
   1   7  -3       75.71       75.27      2.17 o 
   1   7  -2       11.26        5.15      0.92 o 
   1   7  -1      433.97      442.17      5.21 o 
   1   7   0      453.47      526.07      5.65 o 
   1   7   1      132.46      160.23      3.15 o 
   1   7   2      456.79      525.65      5.52 o 
   1   7   3        1.42        0.31      0.83 o 
   1   7   4      106.83       96.97      4.08 o 
   1   7   5       21.24       17.85      1.89 o 
   1   7   6       39.84       39.33      2.95 o 
   1   7   7        0.35        0.39      1.88 o 
   1   7   8       65.40       59.73      1.86 o 
   1   7   9        5.40        7.69      0.80 o 
   1   7  10       88.27       75.41      1.83 o 
   1   7  11        1.69        0.52      0.75 o 
   1   7  12       14.96       11.71      0.95 o 
   1   7  13      135.23      129.81      2.16 o 
   1   7  14       22.53       18.21      1.42 o 
   1   7  15        2.25        4.59      0.83 o 
  -1  -8  13        7.40        6.32      0.55 o 
  -1  -8  12        4.64        3.34      0.81 o 
  -1  -8  11       16.58       15.01      1.28 o 
  -1  -8  10        1.83        1.14      0.75 o 
  -1  -8   9       54.04       49.98      1.59 o 
  -1  -8   8       52.50       50.58      1.60 o 
  -1  -8   7      186.24      188.77      4.18 o 
   1   8  -6       18.69       21.36      1.36 o 
  -1  -8   5       26.08       23.07      1.36 o 
   1   8  -4        0.22        0.67      1.82 o 
   1   8  -3       58.10       46.05      3.13 o 
   1   8  -2       11.00        9.28      1.09 o 
   1   8  -1      395.95      416.59      5.52 o 
   1   8   0      141.24      159.24      3.46 o 
   1   8   1       93.37      124.28      3.04 o 
   1   8   2       36.08       41.32      2.80 o 
   1   8   3       44.57       54.28      3.29 o 
   1   8   4        7.80        5.51      1.53 o 
   1   8   5      247.95      256.57      6.79 o 
   1   8   6       73.83       77.60      4.10 o 
   1   8   7       49.32       46.45      1.78 o 
   1   8   8        7.89        9.49      0.83 o 
   1   8   9        6.46        5.90      0.80 o 
   1   8  10       20.45       21.00      1.05 o 
   1   8  11        3.13        3.97      0.63 o 
   1   8  12       27.07       22.24      1.06 o 
   1   8  13       18.88       14.08      1.34 o 
   1   8  14        0.04       -0.80      0.80 o 
  -1  -9  12       25.87       30.54      0.88 o 
  -1  -9  11       71.37       69.79      2.26 o 
  -1  -9  10       10.83       15.20      1.34 o 
  -1  -9   9        1.52        0.18      1.02 o 
  -1  -9   8       76.43       78.84      2.81 o 
  -1  -9   7      317.55      306.55      5.39 o 
  -1  -9   6       31.97       35.10      2.09 o 
   1   9  -5      569.98      597.89      4.98 o 
   1   9  -4        3.93        5.13      0.78 o 
   1   9  -3       50.54       47.00      1.37 o 
   1   9  -2       27.50       30.33      1.79 o 
   1   9  -1        1.99        0.52      1.36 o 
   1   9   0        0.59       -0.10      1.28 o 
   1   9   1        2.52        3.11      1.29 o 
   1   9   2        0.12        0.03      1.58 o 
   1   9   3       74.00       79.17      4.01 o 
   1   9   4       11.20       11.36      2.03 o 
   1   9   5       75.23       84.37      2.34 o 
   1   9   6      121.24      130.85      2.90 o 
   1   9   7       24.75       24.76      1.70 o 
   1   9   8      236.09      228.98      3.08 o 
   1   9   9        0.26        0.19      0.70 o 
   1   9  10       16.78       19.60      1.05 o 
   1   9  11       15.13       16.63      0.96 o 
   1   9  12       34.38       30.94      1.68 o 
   1   9  13       24.72       19.86      1.24 o 
  -1 -10  11       14.12       14.19      0.75 o 
  -1 -10  10        2.29        1.93      0.98 o 
  -1 -10   9        9.29        8.50      0.86 o 
  -1 -10   8        6.09        4.52      1.13 o 
  -1 -10   7       30.53       31.66      1.40 o 
  -1 -10   6      460.87      479.22      4.52 o 
  -1 -10   5      835.55      895.26      6.20 o 
  -1 -10   4       14.91       17.48      0.90 o 
   1  10  -3      548.16      529.40      4.37 o 
  -1 -10   2       10.17        8.13      0.77 o 
   1  10  -1        4.41        3.02      0.68 o 
  -1 -10   0        4.53        5.61      1.02 o 
   1  10   1       28.68       32.13      1.43 o 
   1  10   2        4.63        5.91      1.15 o 
   1  10   3      190.02      207.71      3.55 o 
   1  10   4      636.93      653.89      5.13 o 
   1  10   5      521.62      557.55      7.08 o 
   1  10   6       63.77       79.07      2.87 o 
   1  10   7      941.70      931.94      9.13 o 
   1  10   8        6.11        7.94      1.25 o 
   1  10   9        1.95        2.44      0.99 o 
   1  10  10       94.92       92.58      1.84 o 
   1  10  11        4.27        4.09      0.64 o 
   1  10  12       39.48       36.81      1.45 o 
  -1 -11  11       18.43       17.69      0.91 o 
  -1 -11  10        6.96        8.29      1.03 o 
  -1 -11   9        2.29        0.64      0.96 o 
  -1 -11   8       51.25       55.44      1.58 o 
  -1 -11   7      106.84      108.23      2.23 o 
  -1 -11   6        2.49        3.73      0.66 o 
  -1 -11   5       22.52       21.41      0.98 o 
  -1 -11   4       35.14       35.57      1.18 o 
  -1 -11   3      154.03      150.13      2.65 o 
  -1 -11   2       47.03       41.62      1.23 o 
  -1 -11   1       78.38       73.76      1.53 o 
  -1 -11   0        7.57        8.41      0.76 o 
   1  11   1       29.78       28.05      1.23 o 
  -1 -11  -2      108.95      107.56      2.20 o 
   1  11   3       60.70       59.06      1.71 o 
   1  11   4        2.19        1.65      0.78 o 
   1  11   5        1.06        0.98      0.79 o 
   1  11   6        0.14        0.77      0.99 o 
   1  11   7       13.60       14.58      1.45 o 
   1  11   8       56.45       58.98      2.38 o 
   1  11   9        5.33        5.57      1.03 o 
   1  11  10        0.21       -0.04      0.59 o 
   1  11  11       20.41       20.44      1.15 o 
  -1 -12  10        0.10       -0.06      0.55 o 
  -1 -12   9        8.37        7.58      0.92 o 
  -1 -12   8       42.02       44.89      1.85 o 
  -1 -12   7       19.65       18.21      1.00 o 
  -1 -12   6       73.13       76.68      1.83 o 
  -1 -12   5        6.16        5.78      0.66 o 
  -1 -12   4        0.09        0.00      0.54 o 
  -1 -12   3       34.52       31.48      1.06 o 
  -1 -12   2        4.79        6.02      0.69 o 
  -1 -12   1        3.97        3.68      0.82 o 
  -1 -12   0        0.79        0.14      0.93 o 
  -1 -12  -1        0.31        0.16      0.72 o 
  -1 -12  -2        5.47        5.05      0.80 o 
   1  12   3        4.35        3.65      0.75 o 
   1  12   4       30.35       32.26      1.32 o 
   1  12   5       16.20       17.01      1.02 o 
   1  12   6       68.36       66.51      2.51 o 
   1  12   7        2.57        2.57      0.96 o 
   1  12   8       35.84       36.05      1.83 o 
   1  12   9        7.28        7.51      1.00 o 
   1  12  10        0.29       -0.46      0.68 o 
   1  12  11       21.36       20.75      0.92 o 
  -1 -13   8       15.88       14.21      0.99 o 
  -1 -13   7        0.55        0.88      0.79 o 
  -1 -13   6        0.05        0.05      0.58 o 
  -1 -13   5       23.99       25.32      1.06 o 
  -1 -13   4        2.87        2.54      0.96 o 
  -1 -13   3       84.41       80.81      2.59 o 
  -1 -13   2        6.62        7.52      1.14 o 
  -1 -13   1       44.47       35.75      1.92 o 
  -1 -13   0      203.03      183.35      3.95 o 
  -1 -13  -1       33.39       30.19      1.79 o 
   1  13   2       61.45       62.97      1.65 o 
   1  13   3       98.99       99.79      2.00 o 
   1  13   4       70.83       76.79      1.73 o 
   1  13   5        0.22        2.22      0.94 o 
   1  13   6       62.95       62.20      2.22 o 
   1  13   7        2.01        1.46      0.92 o 
   1  13   8        7.07        6.16      0.92 o 
   1  13   9        1.03        0.84      0.66 o 
   1  13  10        0.02        0.63      0.51 o 
  -1 -14   6        3.91        3.84      0.65 o 
  -1 -14   5       35.78       40.47      1.36 o 
  -1 -14   4       14.91       16.73      1.15 o 
  -1 -14   3        8.87        8.59      1.05 o 
  -1 -14   2        5.96        6.00      1.07 o 
  -1 -14   1       34.77       31.78      1.70 o 
  -1 -14   0       15.31       14.17      1.25 o 
  -1 -14  -1        0.99       -0.15      0.83 o 
  -1 -14  -2        0.08        0.67      0.82 o 
   1  14   3       17.25       21.42      0.92 o 
   1  14   4        2.72        3.06      0.60 o 
   1  14   5        0.53        0.87      0.71 o 
   1  14   6        0.70        0.96      0.71 o 
   1  14   7        1.98        2.65      0.73 o 
   1  14   8       10.97       10.87      0.83 o 
   1  15   4        0.89        1.67      0.71 o 
  -2  13   5       18.07       18.24      0.99 o 
  -2  13   4       34.69       32.66      1.37 o 
  -2  13   3        8.06        9.50      0.96 o 
  -2  13   2       11.24       13.74      1.11 o 
   2 -13  -1       22.99       25.51      0.88 o 
   2 -13   0       13.42       15.70      0.76 o 
   2 -13   1        0.47        1.92      0.77 o 
   2 -13   2        5.33        5.52      0.89 o 
   2 -13   3       86.60       92.71      2.24 o 
   2 -13   4        1.04        1.18      0.72 o 
   2 -13   5       41.65       39.15      1.35 o 
  -2  12   8       44.17       37.66      1.15 o 
  -2  12   7        7.05        7.32      0.79 o 
  -2  12   6       47.49       49.86      1.67 o 
  -2  12   5      123.78      132.95      2.82 o 
  -2  12   3        2.52        1.56      1.00 o 
   2 -12  -2      239.37      244.89      3.68 o 
   2 -12  -1        7.34        7.64      1.08 o 
   2 -12   0       39.21       39.27      1.82 o 
   2 -12   1        3.38        3.05      1.01 o 
   2 -12   2       76.77       77.40      2.47 o 
   2 -12   3       23.41       18.98      1.44 o 
   2 -12   4        4.93        7.26      1.09 o 
   2 -12   5      396.22      399.32      3.23 o 
   2 -12   6        3.85        2.73      0.60 o 
   2 -12   7       59.48       55.32      1.11 o 
   2 -12   8       24.65       22.37      0.68 o 
  -2  11   9        0.84        0.57      0.65 o 
  -2  11   8       57.57       58.57      1.66 o 
  -2  11   7       27.88       31.68      1.50 o 
  -2  11   6       12.23       15.14      0.92 o 
  -2  11   5      352.99      347.02      3.60 o 
  -2  11   4        4.41        4.92      0.83 o 
  -2  11   3       77.19       74.61      1.85 o 
   2 -11  -2        4.73        5.70      0.76 o 
   2 -11  -1        1.18        1.59      0.71 o 
   2 -11   0        4.57        3.67      1.10 o 
   2 -11   1        2.01        1.83      1.07 o 
   2 -11   2        1.23        0.84      0.94 o 
   2 -11   3        1.04        0.62      1.04 o 
   2 -11   4       29.32       25.32      1.16 o 
   2 -11   5        0.70        2.41      0.72 o 
   2 -11   6        1.64        2.98      0.68 o 
   2 -11   7      204.76      210.91      2.57 o 
   2 -11   8        2.02        1.77      0.58 o 
   2 -11   9        3.08        2.71      0.50 o 
   2 -11  10       21.63       20.09      0.94 o 
  -2  10  10        0.63        0.27      0.68 o 
  -2  10   9       23.46       22.91      1.18 o 
  -2  10   8        1.00        0.93      0.84 o 
  -2  10   7       17.54       16.53      0.95 o 
  -2  10   6      188.15      177.70      2.74 o 
  -2  10   5       57.21       57.48      1.73 o 
  -2  10   4      178.37      166.34      2.79 o 
  -2  10   3       45.54       42.58      1.52 o 
   2 -10  -2        6.50        6.47      0.83 o 
   2 -10  -1        0.65        1.47      0.74 o 
   2 -10   0       34.62       30.16      1.84 o 
   2 -10   1       62.82       58.28      2.46 o 
   2 -10   2       87.73       78.60      2.75 o 
   2 -10   3       53.00       52.47      1.60 o 
   2 -10   4        3.77        3.39      0.79 o 
   2 -10   5       12.95       12.43      0.99 o 
   2 -10   6      181.70      184.20      2.83 o 
   2 -10   7       12.20       12.06      0.94 o 
   2 -10   8        7.10        6.20      0.79 o 
   2 -10   9       63.09       64.57      2.24 o 
   2 -10  10        0.93        0.41      0.55 o 
   2 -10  11        1.15        1.61      0.47 o 
  -2   9  11        1.61        2.17      0.75 o 
  -2   9  10       18.17       14.44      1.29 o 
  -2   9   9       81.26       93.02      2.34 o 
  -2   9   8       96.30       95.20      1.93 o 
  -2   9   7       35.21       32.18      1.34 o 
  -2   9   6        0.74        0.11      0.74 o 
  -2   9   5        0.68       -0.24      0.72 o 
  -2   9   4       83.00       76.42      1.99 o 
  -2   9   3       23.34       24.10      1.73 o 
   2  -9  -2      161.37      155.97      2.57 o 
  -2   9   1       59.99       58.92      1.65 o 
   2  -9   0       40.00       37.22      1.38 o 
   2  -9   1       30.76       26.11      1.72 o 
   2  -9   2        0.24        2.11      1.03 o 
   2  -9   3        9.07        7.86      1.18 o 
   2  -9   4        8.20        7.60      0.88 o 
   2  -9   5        0.64        0.86      0.76 o 
   2  -9   6        9.10        7.16      0.93 o 
   2  -9   7        0.11       -0.71      0.71 o 
   2  -9   8       21.88       24.11      0.97 o 
   2  -9   9       23.12       24.63      1.19 o 
   2  -9  10        0.34       -0.12      0.94 o 
   2  -9  11       39.50       40.79      1.18 o 
   2  -9  12       41.76       41.32      0.90 o 
  -2   8  12       32.08       34.93      1.36 o 
  -2   8  11       21.72       25.02      1.50 o 
  -2   8  10       33.15       32.89      1.77 o 
  -2   8   9      150.75      161.72      2.39 o 
  -2   8   8        0.49        2.34      0.74 o 
  -2   8   7       42.49       36.67      1.42 o 
  -2   8   6       19.79       20.41      1.17 o 
  -2   8   5        3.01        3.35      0.77 o 
  -2   8   4        4.24        3.29      0.72 o 
  -2   8   3       23.33       22.58      1.38 o 
   2  -8  -2        8.03       11.16      0.87 o 
  -2   8   1       29.27       23.38      1.00 o 
   2  -8   0       90.70       91.09      2.28 o 
  -2   8  -1      271.27      295.14      5.18 o 
   2  -8   2        3.49        2.24      0.82 o 
  -2   8  -3       10.70        8.86      0.80 o 
  -2   8  -4       83.09       84.33      1.81 o 
   2  -8   5        0.07        0.26      0.76 o 
   2  -8   6       38.68       35.54      1.43 o 
   2  -8   7       80.05       79.14      1.94 o 
   2  -8   8       12.99       14.05      1.00 o 
   2  -8   9        0.17        0.54      0.69 o 
   2  -8  10       34.66       33.63      1.29 o 
   2  -8  11        4.92        6.69      0.62 o 
   2  -8  12        0.37        0.20      0.58 o 
  -2   7  13        8.69        7.13      0.84 o 
  -2   7  12       17.65       21.30      1.39 o 
  -2   7  11       35.68       29.82      1.73 o 
  -2   7  10       15.97       15.48      1.49 o 
  -2   7   9       10.61       11.79      1.33 o 
  -2   7   8       38.25       39.51      1.41 o 
  -2   7   7       29.96       27.43      1.26 o 
  -2   7   6       23.60       22.23      1.07 o 
  -2   7   5        0.09        0.15      0.97 o 
  -2   7   4      203.20      204.03      3.44 o 
  -2   7   3       11.85       12.49      2.14 o 
  -2   7   2       80.79       83.84      4.09 o 
  -2   7   1       11.04        9.53      1.83 o 
  -2   7   0      131.81      131.92      3.23 o 
  -2   7  -1       63.05       60.21      2.34 o 
  -2   7  -2        0.20        0.48      1.25 o 
  -2   7  -3      149.55      140.85      3.50 o 
  -2   7  -4        3.29        2.32      1.54 o 
   2  -7   5       66.79       68.61      1.74 o 
   2  -7   6       11.00        8.95      0.82 o 
   2  -7   7       13.58       13.19      0.96 o 
   2  -7   8       57.58       62.29      1.70 o 
   2  -7   9        1.28        2.24      1.15 o 
   2  -7  10       46.97       44.93      1.54 o 
   2  -7  11       29.68       28.73      1.18 o 
   2  -7  12       28.00       26.29      1.12 o 
   2  -7  13       68.59       61.34      1.22 o 
  -2   6  14       19.46       24.17      0.95 o 
  -2   6  13       24.86       27.76      1.38 o 
  -2   6  12       20.14       19.63      1.44 o 
  -2   6  11       27.46       36.94      1.36 o 
  -2   6  10        2.70        5.45      0.90 o 
  -2   6   9       90.98      102.85      2.95 o 
  -2   6   8        3.83        3.06      0.76 o 
  -2   6   7      117.54      120.10      3.23 o 
  -2   6   6       11.57       10.49      2.54 o 
  -2   6   5       34.72       34.38      2.89 o 
  -2   6   4       14.22       11.56      1.93 o 
  -2   6   3       56.71       59.18      3.40 o 
  -2   6   2      101.37      106.87      4.14 o 
  -2   6   1       69.28       77.74      3.66 o 
  -2   6   0       35.13       32.19      1.63 o 
  -2   6  -1        1.73        2.38      0.93 o 
  -2   6  -2      100.47       99.94      2.77 o 
  -2   6  -3      113.31      119.45      3.07 o 
  -2   6  -4        0.33        0.49      1.13 o 
  -2   6  -5        9.16       12.27      1.93 o 
  -2   6  -6       48.28       45.95      3.37 o 
  -2   6  -7        0.50        2.80      1.15 o 
  -2   6  -8        8.30        8.06      2.60 o 
   2  -6  10       40.67       46.21      1.53 o 
   2  -6  11       19.49       19.52      1.60 o 
   2  -6  12       98.93      105.96      2.07 o 
   2  -6  13       10.96       11.34      0.80 o 
   2  -6  14        3.06        3.77      0.81 o 
  -2   3  15       62.09       73.30      1.62 o 
  -2   2  15       37.00       50.46      1.51 o 
  -2   2  14       41.19       46.09      1.84 o 
  -2   2  13       16.74       20.13      1.59 o 
  -2   2  12       53.39       53.74      1.74 o 
  -2   2  11       11.36       15.11      0.95 o 
  -2   2  10      153.69      140.20      2.69 o 
  -2   2   9      204.91      209.15      2.80 o 
  -2   2   8        5.22        4.17      1.85 o 
  -2   2   7        2.77        3.32      1.58 o 
  -2   2   6       46.76       44.02      2.76 o 
  -2   2   5       43.61       43.21      1.60 o 
  -2   2   4       78.67       67.44      1.88 o 
  -2   2   3       62.26       57.30      2.36 o 
  -2   2   2      761.29      744.28      5.23 o 
  -2   2   1     1444.05     1398.26     10.11 o 
  -2   2   0      489.36      469.72      5.80 o 
  -2   2  -1     1748.52     1834.54     11.18 o 
  -2   2  -2      744.67      719.32      7.05 o 
  -2   2  -3      341.00      356.70      5.05 o 
  -2   2  -5       23.72       19.45      1.39 o 
   2  -2   6       44.35       39.72      1.35 o 
   2  -2   7      109.14      117.36      2.77 o 
  -2   2  -8       26.90       28.27      1.56 o 
  -2   2  -9        0.05       -1.03      1.43 o 
   2  -2  10      347.60      362.62      3.88 o 
   2  -2  11        6.58        7.25      0.99 o 
   2  -2  12      317.63      319.81      3.89 o 
   2  -2  13        7.90        8.39      0.98 o 
   2  -2  14       18.90       17.39      1.04 o 
   2  -2  15       14.14       13.70      0.85 o 
   2  -2  16        3.76        4.38      0.70 o 
  -2   1  14        4.26        4.47      1.06 o 
  -2   1  13       15.89       20.44      1.06 o 
  -2   1  12        0.29        1.59      0.64 o 
  -2   1  11      490.11      473.96      4.86 o 
  -2   1  10       11.64       14.40      0.77 o 
  -2   1   9       19.48       17.13      0.85 o 
  -2   1   8      170.98      182.22      6.01 o 
  -2   1   7      103.57       94.58      4.22 o 
  -2   1   6      122.96      119.08      4.28 o 
  -2   1   5        1.47        1.65      0.72 o 
  -2   1   4      320.73      295.69      3.51 o 
  -2   1   3        0.27        0.05      0.96 o 
  -2   1   2        7.11        4.00      0.63 o 
  -2   1   1     2541.90     2500.69      8.54 o 
  -2   1  -1     1425.32     1527.60      9.44 o 
  -2   1  -3      396.82      414.19      5.09 o 
  -2   1  -4        8.11       14.94      1.25 o 
  -2   1  -5       26.58       23.65      1.46 o 
  -2   1  -6       74.06       56.36      2.14 o 
   2  -1   7       35.89       38.79      1.41 o 
  -2   1  -8        0.13       -0.03      0.96 o 
  -2   1  -9        0.18        0.96      1.28 o 
   2  -1  10      123.31      128.42      2.12 o 
   2  -1  11       17.49       16.89      1.11 o 
   2  -1  12       68.03       75.60      2.04 o 
   2  -1  13      240.54      258.05      3.45 o 
   2  -1  14        0.23        0.67      0.67 o 
   2  -1  15        2.16        2.39      0.66 o 
   2  -1  16       16.97       20.06      1.16 o 
  -2   0  14       31.52       34.27      1.15 o 
  -2   0  13       12.56       12.16      0.94 o 
  -2   0  12        0.86        0.85      0.74 o 
  -2   0  11        5.17        7.65      0.71 o 
  -2   0  10      674.80      695.22      5.30 o 
  -2   0   9       35.41       38.50      1.01 o 
  -2   0   8      178.37      164.49      5.64 o 
  -2   0   7       56.80       53.27      3.24 o 
  -2   0   6       76.83       81.06      3.55 o 
  -2   0   5      118.41      117.34      3.81 o 
  -2   0   4        2.33        1.65      1.16 o 
  -2   0   3       28.85       25.39      1.67 o 
  -2   0   2        9.00       10.18      0.72 o 
  -2   0   1       75.47       87.62      2.11 o 
  -2   0   0      286.96      298.65      3.83 o 
  -2   0  -1     2404.42     2422.04     10.96 o 
  -2   0  -2      299.52      289.55      3.94 o 
  -2   0  -3       96.24       93.66      2.38 o 
  -2   0  -4       17.75       16.02      1.20 o 
  -2   0  -5      137.59      121.63      2.93 o 
  -2   0  -6       84.84       62.00      2.24 o 
  -2   0  -7        4.37        7.11      1.00 o 
  -2   0  -8      118.74      121.71      2.17 o 
   2   0   9        2.23        1.24      1.52 o 
   2   0  10       11.89       13.19      1.12 o 
   2   0  11       40.46       47.42      1.20 o 
   2   0  12      404.71      404.06      4.16 o 
   2   0  13       42.26       44.38      1.29 o 
   2   0  14        0.38        0.31      0.57 o 
   2   0  15       18.06       21.51      1.00 o 
   2   0  16        1.26        2.10      0.56 o 
  -2  -1  15       17.60       20.85      0.98 o 
  -2  -1  14        0.02       -0.38      0.61 o 
  -2  -1  13        1.96        2.79      0.60 o 
  -2  -1  12      115.06      116.56      2.39 o 
  -2  -1  11        9.85       13.02      0.92 o 
  -2  -1  10      164.98      177.30      2.31 o 
  -2  -1   9      118.96      112.58      2.01 o 
  -2  -1   8      177.80      189.63      6.17 o 
  -2  -1   7        1.88        3.59      1.65 o 
  -2  -1   6        9.47       14.32      1.82 o 
  -2  -1   5      314.19      336.52      3.69 o 
  -2  -1   4      484.38      485.12      4.20 o 
  -2  -1   3       80.59       91.09      1.47 o 
  -2  -1   2       79.02       81.40      1.38 o 
   2   1  -1      216.79      199.73      2.10 o 
  -2  -1   0     1312.17     1326.68      5.35 o 
  -2  -1  -1        1.10        2.55      0.76 o 
  -2  -1  -2     2138.29     2104.64     10.05 o 
  -2  -1  -3     1059.79      965.39      7.27 o 
  -2  -1  -4      233.75      204.20      3.64 o 
  -2  -1  -5       31.92       25.68      1.53 o 
  -2  -1  -6       45.33       56.61      2.30 o 
  -2  -1  -7        1.41        4.31      1.03 o 
  -2  -1  -8       15.53       21.51      1.63 o 
   2   1   9      197.32      184.30      5.75 o 
   2   1  10       10.01       10.00      1.84 o 
   2   1  11       27.88       27.51      0.99 o 
   2   1  12        3.41        3.36      0.64 o 
   2   1  13       47.96       45.21      1.57 o 
   2   1  14       21.21       19.48      1.11 o 
   2   1  15       14.46       16.06      0.77 o 
   2   1  16        8.52       11.74      0.99 o 
  -2  -2  15        2.72        3.99      0.68 o 
  -2  -2  14       34.85       42.00      1.73 o 
  -2  -2  13       38.02       42.89      1.14 o 
  -2  -2  12       71.61       80.72      1.98 o 
  -2  -2  11        3.74        5.34      0.70 o 
  -2  -2  10        0.74        1.50      0.63 o 
  -2  -2   9       29.62       32.59      1.21 o 
  -2  -2   8       19.37       15.38      2.04 o 
  -2  -2   7       54.91       56.03      3.42 o 
  -2  -2   6     1218.25     1385.84      8.54 o 
  -2  -2   5      455.67      566.23      5.19 o 
  -2  -2   4       77.56       90.78      2.04 o 
  -2  -2   3      441.91      478.88      4.18 o 
  -2  -2   2        0.31        0.28      0.33 o 
   2   2  -1      591.41      618.59      3.63 o 
  -2  -2   0        7.69       10.65      0.61 o 
  -2  -2  -1       44.77       47.66      1.18 o 
  -2  -2  -2        4.05        3.09      0.87 o 
  -2  -2  -3      345.57      357.61      4.69 o 
  -2  -2  -4       49.73       47.13      1.94 o 
  -2  -2  -5      606.75      631.95      7.14 o 
  -2  -2  -6       12.73       18.57      1.58 o 
  -2  -2  -7     1147.59     1235.47     11.23 o 
  -2  -2  -8       67.92       82.84      3.17 o 
  -2  -2  -9       21.33       18.74      1.61 o 
   2   2  10      157.28      154.67      5.76 o 
   2   2  11       20.11       20.00      0.86 o 
   2   2  12      212.22      214.72      3.16 o 
   2   2  13        8.57        9.34      0.94 o 
   2   2  14       28.88       27.37      1.26 o 
   2   2  15       26.50       26.76      0.91 o 
   2   2  16       18.19       25.86      1.35 o 
  -2  -3  15        1.80        2.71      0.64 o 
  -2  -3  14       22.60       24.90      1.41 o 
  -2  -3  13       31.15       34.47      1.81 o 
  -2  -3  12        1.90        1.51      0.62 o 
  -2  -3  11       54.90       56.30      1.43 o 
  -2  -3  10       18.12       22.24      0.97 o 
  -2  -3   9        5.76        6.46      0.80 o 
  -2  -3   8       14.50       12.89      2.02 o 
  -2  -3   7        1.67        0.39      1.64 o 
  -2  -3   6        6.82       11.06      1.81 o 
  -2  -3   5       42.73       50.24      2.65 o 
   2   3  -4      804.43      886.95      6.46 o 
   2   3  -3      550.17      522.63      4.60 o 
  -2  -3   2       10.03        6.71      0.48 o 
  -2  -3   1      283.39      264.86      2.99 o 
  -2  -3   0      283.06      286.08      2.67 o 
  -2  -3  -1       74.21       70.66      1.51 o 
  -2  -3  -2     1121.56     1082.87      5.62 o 
   2   3   3       39.26       40.86      1.86 o 
   2   3   4       11.02       10.96      1.15 o 
  -2  -3  -5        0.40        2.79      0.93 o 
  -2  -3  -6     2263.35     2341.63     15.36 o 
  -2  -3  -7      138.43      138.25      4.09 o 
  -2  -3  -8       26.80       17.18      1.79 o 
  -2  -3  -9      144.72      160.58      4.66 o 
   2   3  10       65.16       57.88      1.93 o 
   2   3  11       25.72       25.83      1.22 o 
   2   3  12        0.80        0.14      0.60 o 
   2   3  13       54.88       54.16      1.65 o 
   2   3  14        0.31        0.11      0.65 o 
   2   3  15       10.18        9.35      0.83 o 
   2   3  16        3.80        7.76      1.06 o 
  -2  -4  15        0.96        1.92      0.57 o 
  -2  -4  14       68.89       76.91      2.18 o 
  -2  -4  13       50.95       45.14      2.00 o 
  -2  -4  12        5.53        5.25      1.17 o 
  -2  -4  11       72.88       59.55      1.80 o 
  -2  -4  10       62.04       58.58      1.46 o 
  -2  -4   9        8.85        8.49      0.84 o 
  -2  -4   8       71.78       77.47      1.65 o 
  -2  -4   7        9.92       15.07      2.11 o 
  -2  -4   6       27.65       22.87      1.42 o 
   2   4  -5        2.81        1.47      0.78 o 
   2   4  -4      533.24      601.38      5.51 o 
   2   4  -3       92.30       68.64      1.81 o 
   2   4  -2       80.93       71.88      1.22 o 
   2   4  -1     1294.55     1243.75      6.35 o 
  -2  -4   0       38.25       40.37      1.17 o 
   2   4   1      568.68      593.82      4.60 o 
   2   4   2        7.99        7.53      0.75 o 
   2   4   3     1254.20     1280.22      6.72 o 
   2   4   4       22.01       23.02      1.68 o 
   2   4   5       31.07       31.03      1.87 o 
   2   4   6        3.23        6.65      1.22 o 
  -2  -4  -7        2.81        3.26      1.18 o 
  -2  -4  -8       10.47       10.20      1.52 o 
  -2  -4  -9      151.04      158.65      4.97 o 
   2   4  10        3.89        4.52      0.63 o 
   2   4  11      138.42      139.58      2.46 o 
   2   4  12        4.75        5.46      0.69 o 
   2   4  13       72.94       79.46      1.90 o 
   2   4  14       31.09       30.91      1.22 o 
   2   4  15       56.48       54.96      2.18 o 
   2   4  16       81.42       90.19      2.18 o 
  -2  -5  14        1.74        0.84      0.68 o 
  -2  -5  13       15.42       20.46      1.42 o 
  -2  -5  12        3.68        4.63      1.02 o 
  -2  -5  11      281.04      223.25      4.76 o 
  -2  -5  10        3.60        4.77      0.84 o 
  -2  -5   9        1.09        0.29      1.08 o 
  -2  -5   8      225.58      237.82      3.16 o 
   2   5  -7      150.03      145.16      4.87 o 
  -2  -5   6        8.40        5.93      1.14 o 
   2   5  -5        1.85        1.34      0.89 o 
   2   5  -4      401.98      408.23      4.58 o 
   2   5  -3        7.92        5.97      0.78 o 
  -2  -5   2      149.55      162.17      2.27 o 
   2   5  -1      283.92      300.51      2.46 o 
   2   5   0      143.58      163.94      2.72 o 
   2   5   1       60.27       63.36      1.75 o 
   2   5   2      507.77      542.81      4.86 o 
   2   5   3       63.14       77.07      1.89 o 
   2   5   4      369.64      404.57      4.13 o 
   2   5   5       53.91       56.12      2.68 o 
   2   5   6      848.38      850.84     10.04 o 
   2   5   7       35.33       26.89      2.10 o 
  -2  -5  -8      154.66      127.90      4.61 o 
  -2  -5  -9      120.17      104.91      4.46 o 
   2   5  10      284.86      285.38      3.35 o 
   2   5  11       13.24       14.28      0.82 o 
   2   5  12       13.15        9.01      0.74 o 
   2   5  13      131.66      125.57      2.28 o 
   2   5  14        0.61       -1.11      1.11 o 
   2   5  15        0.06       -0.99      0.99 o 
   2   5  16        7.77       11.92      1.07 o 
  -2  -6  14       39.63       36.63      1.35 o 
  -2  -6  13        5.11        4.21      0.92 o 
  -2  -6  12        1.54        2.06      0.94 o 
  -2  -6  11        0.55        0.00      0.94 o 
  -2  -6  10       19.71       18.19      1.74 o 
  -2  -6   9        5.17        6.77      0.96 o 
  -2  -6   8       10.73       11.43      0.90 o 
  -2  -6   7       11.41       11.66      0.95 o 
   2   6  -6        0.48       -1.84      1.84 o 
   2   6  -5      220.52      197.80      5.64 o 
   2   6  -4      288.38      247.33      6.01 o 
   2   6  -3       36.52       32.75      2.28 o 
   2   6  -2      230.86      228.95      3.40 o 
   2   6  -1      306.09      327.56      3.33 o 
   2   6   0       54.98       41.66      1.61 o 
   2   6   1     2025.06     2073.95     14.80 o 
   2   6   2        2.64        1.16      0.63 o 
   2   6   3      168.87      169.31      2.99 o 
   2   6   4       80.50       96.14      2.24 o 
   2   6   5       12.77       12.75      1.79 o 
   2   6   6      123.25      111.56      4.08 o 
   2   6   7       62.44       70.58      3.36 o 
   2   6   8        2.07        0.09      1.79 o 
   2   6   9       59.21       55.89      1.92 o 
   2   6  10       25.84       22.15      0.88 o 
   2   6  11       69.63       64.74      1.81 o 
   2   6  12       16.19       14.31      1.49 o 
   2   6  13       13.08       12.28      1.34 o 
   2   6  14       42.05       33.65      1.89 o 
   2   6  15        2.45        0.65      0.99 o 
   2   6  16        9.49       11.06      0.93 o 
   2   7   4      271.60      319.48      5.47 o 
   2   7  15       23.96       19.43      1.30 o 
  -2 -10  11       23.73       26.41      1.33 o 
  -2 -10  10       31.25       39.88      1.24 o 
  -2 -10   9        5.50        5.85      1.11 o 
  -2 -10   5      209.50      247.32      4.45 o 
  -2 -10   4      330.19      347.21      5.40 o 
  -2 -10   3      763.05      774.15      8.00 o 
  -2 -10   1      158.59      155.53      3.50 o 
   2  10   0       74.58       87.69      1.97 o 
   2  10   1       34.47       30.19      1.94 o 
   2  10   2       99.12      110.64      4.95 o 
   2  10   3      113.11      131.04      5.40 o 
   2  10   4      533.58      561.44     10.94 o 
   2  10   5       55.87       96.71      4.81 o 
   2  10  10       15.82       19.25      1.48 o 
   2  10  11       32.83       38.29      1.70 o 
   2  10  13        2.66        0.33      0.78 o 
  -2 -11  11        0.97        0.74      0.57 o 
  -2 -11  10        6.45        7.49      0.96 o 
  -2 -11   9        2.34        3.26      0.66 o 
  -2 -11   8       12.96       12.91      0.94 o 
  -2 -11   7       10.51       10.66      0.95 o 
  -2 -11   6      103.74      114.30      2.34 o 
  -2 -11   5       66.97       64.96      1.86 o 
  -2 -11   4       39.35       44.34      1.29 o 
  -2 -11   3      214.39      203.07      3.07 o 
  -2 -11   2        1.19        0.94      0.57 o 
  -2 -11   1      149.16      155.34      2.54 o 
  -2 -11   0       26.62       28.33      1.22 o 
   2  11   1       12.88       11.77      0.90 o 
   2  11   2        0.22        0.36      0.79 o 
   2  11   3        0.23        1.64      1.04 o 
   2  11   4       19.45       22.54      1.70 o 
   2  11   5       17.20       16.45      1.63 o 
   2  11   6      418.42      414.21      6.20 o 
   2  11   7       17.14       18.39      1.56 o 
   2  11   8        3.56        4.02      1.14 o 
   2  11   9        0.98        1.07      0.65 o 
   2  11  10        1.19        0.61      0.64 o 
   2  11  11       17.17       17.90      0.84 o 
   2  11  12       14.16       12.76      0.65 o 
  -2 -12  10        0.82        1.08      0.53 o 
  -2 -12   9       19.77       21.90      1.18 o 
  -2 -12   8        0.76        1.04      0.61 o 
  -2 -12   7       14.04       14.90      0.97 o 
  -2 -12   6       21.34       23.29      1.13 o 
  -2 -12   5        9.73       11.04      0.72 o 
  -2 -12   4        1.42        2.18      0.59 o 
  -2 -12   3       65.07       66.49      1.82 o 
  -2 -12   2       66.02       63.35      1.78 o 
  -2 -12   1        1.83        2.96      0.67 o 
  -2 -12   0        1.02        0.81      0.80 o 
  -2 -12  -1        3.02        1.19      0.84 o 
  -2 -12  -2        3.10        3.80      0.75 o 
   2  12   3        9.34        9.31      0.91 o 
   2  12   4       11.00       11.66      1.00 o 
   2  12   5        7.24        7.10      0.87 o 
   2  12   6       63.93       65.54      2.57 o 
   2  12   7       14.44       14.69      1.45 o 
   2  12   8        4.43        3.61      0.97 o 
   2  12   9        2.01        1.64      0.87 o 
   2  12  10        7.99        8.76      1.04 o 
   2  12  11       42.35       44.07      1.40 o 
  -2 -13   8       30.52       29.96      1.23 o 
  -2 -13   7        3.20        4.12      0.88 o 
  -2 -13   6        0.34        0.53      0.60 o 
  -2 -13   5       13.92       14.36      0.95 o 
  -2 -13   4       21.47       23.00      0.89 o 
  -2 -13   3        4.85        4.49      0.60 o 
  -2 -13   2       41.01       43.15      1.42 o 
  -2 -13   1       41.34       36.58      1.36 o 
  -2 -13   0       77.74       65.99      2.61 o 
  -2 -13  -1       42.04       36.55      1.96 o 
   2  13   2      214.20      218.35      2.97 o 
   2  13   3       24.65       28.24      1.24 o 
   2  13   4        4.28        4.46      0.74 o 
   2  13   5       21.53       20.90      1.05 o 
   2  13   6        0.11       -0.30      0.83 o 
   2  13   7      106.73      115.75      2.94 o 
   2  13   8        2.10        0.85      0.77 o 
   2  13   9       11.14       12.05      1.07 o 
   2  13  10       67.59       78.01      1.83 o 
  -2 -14   5        3.05        3.39      0.72 o 
  -2 -14   4        2.78        3.67      0.83 o 
  -2 -14   3       35.13       35.33      1.62 o 
  -2 -14   2       15.98       15.50      1.27 o 
  -2 -14   1        0.74        1.22      0.94 o 
  -2 -14   0       48.19       44.61      1.99 o 
  -2 -14  -1        1.74        0.99      0.88 o 
   2  14   2       51.54       56.27      1.42 o 
   2  14   3        0.07        0.19      0.62 o 
   2  14   4       59.13       57.73      1.43 o 
   2  14   5        7.23        6.94      0.64 o 
   2  14   6        0.11        0.82      0.83 o 
   2  14   7        0.08       -0.08      0.68 o 
   2  14   8       11.54       13.72      0.97 o 
   2  14   9       37.48       39.98      1.23 o 
  -2 -15   3       24.49       25.04      1.13 o 
  -2 -15   2        2.35        3.37      0.78 o 
  -2 -15   1        4.85        5.47      0.89 o 
  -2 -15   0       19.17       17.67      1.21 o 
  -2 -15  -1        6.65        4.53      0.91 o 
  -2 -15  -2        9.66        6.69      0.91 o 
  -2 -15  -3       12.33       14.20      1.03 o 
   2  15   4        2.26        1.28      0.49 o 
   2  15   5        8.92        6.10      0.75 o 
   2  15   6        0.03       -0.14      0.56 o 
   2  15   7       39.20       38.41      1.12 o 
  -2 -16   0       38.18       35.44      1.07 o 
  -2 -16  -1       18.36       15.47      0.80 o 
  -3  10   9       14.18       18.14      0.99 o 
  -3  10   8        0.46        2.86      0.52 o 
  -3  10   7        8.41        9.44      1.04 o 
  -3  10   6       27.47       27.71      1.55 o 
  -3  10   5        0.05        0.83      0.91 o 
  -3  10   4        1.62        1.71      0.82 o 
   3 -10  -1        0.09       -0.87      1.03 o 
   3 -10   0       10.23        9.49      1.25 o 
   3 -10   1       35.33       32.67      1.85 o 
   3 -10   2        0.83       -0.13      0.87 o 
   3 -10   3       60.25       48.05      2.19 o 
   3 -10   4        9.23        8.20      0.88 o 
   3 -10   5       17.53       16.35      1.01 o 
   3 -10   6       26.93       23.97      1.16 o 
   3 -10   7        2.33        3.08      0.68 o 
   3 -10   8        2.11        1.51      0.87 o 
   3 -10   9       67.32       67.16      1.32 o 
   3 -10  10       67.85       70.52      1.73 o 
  -3   9  10       11.73       10.67      0.93 o 
  -3   9   9       21.97       23.59      0.85 o 
  -3   9   8       10.02        9.98      1.05 o 
  -3   9   7        3.20        2.52      0.88 o 
  -3   9   6        0.22        0.99      0.67 o 
  -3   9   5        3.64        4.31      1.05 o 
  -3   9   4        6.17        4.59      1.16 o 
  -3   9   3       16.94       14.28      1.52 o 
  -3   9   2       48.77       47.19      2.25 o 
   3  -9  -1        4.62        3.01      1.12 o 
   3  -9   0      160.23      145.32      3.54 o 
   3  -9   1       14.54       13.12      1.40 o 
   3  -9   2       14.90       14.07      1.45 o 
   3  -9   3      198.98      173.03      4.01 o 
   3  -9   4        0.65        0.93      0.77 o 
   3  -9   5        9.67        8.02      0.89 o 
   3  -9   6       31.85       30.00      1.29 o 
   3  -9   7       33.60       31.73      1.31 o 
   3  -9   8        5.68        5.37      0.79 o 
   3  -9   9        1.25        1.78      0.92 o 
   3  -9  10       16.73       17.09      0.81 o 
   3  -9  11        9.98       11.68      1.02 o 
  -3   8  11        2.77        1.36      0.72 o 
  -3   8  10        9.42        9.72      1.12 o 
  -3   8   9        0.57        0.17      0.61 o 
  -3   8   8       18.52       19.45      1.36 o 
  -3   8   7       25.13       27.46      1.65 o 
  -3   8   6        3.47        2.93      0.63 o 
  -3   8   5       87.25       80.65      1.63 o 
  -3   8   4       51.78       44.63      1.58 o 
  -3   8   3        3.26        3.82      1.08 o 
  -3   8   2       43.60       43.79      2.16 o 
  -3   8   1      178.08      172.64      2.64 o 
   3  -8   0        8.43       10.62      0.93 o 
   3  -8   1      432.75      374.66      5.60 o 
   3  -8   2       93.42       83.97      2.81 o 
   3  -8   3      137.18      128.91      2.38 o 
   3  -8   4       11.15       11.69      0.99 o 
   3  -8   5       61.24       58.10      1.75 o 
   3  -8   6       13.32       14.61      1.07 o 
   3  -8   7        1.35        1.40      0.69 o 
   3  -8   8       45.34       44.33      1.51 o 
   3  -8   9        6.89        6.73      1.17 o 
   3  -8  10       15.20       15.75      0.92 o 
   3  -8  11        0.10        0.01      0.63 o 
   3  -8  12       44.20       47.49      1.59 o 
  -3   7  12        0.30        1.31      0.61 o 
  -3   7  11      104.68      101.99      2.45 o 
  -3   7  10        3.45        3.57      1.00 o 
  -3   7   9        9.11       10.09      1.09 o 
  -3   7   8       65.18       70.59      2.38 o 
  -3   7   7       25.97       24.34      1.19 o 
  -3   7   6       20.25       17.58      0.76 o 
  -3   7   5        0.26        0.24      0.59 o 
  -3   7   4       15.19       12.55      0.82 o 
  -3   7   3        7.29        5.73      0.91 o 
  -3   7   2       26.11       26.56      1.44 o 
  -3   7   1       24.77       24.95      1.02 o 
  -3   7   0       27.00       23.63      1.04 o 
   3  -7   1       52.70       49.65      1.77 o 
  -3   7  -2      109.27      105.17      2.20 o 
   3  -7   3       92.24       78.75      1.94 o 
   3  -7   4       11.62        9.52      0.86 o 
   3  -7   5       50.92       53.34      1.64 o 
   3  -7   6       54.78       48.67      1.64 o 
   3  -7   7       37.48       39.25      1.45 o 
   3  -7   8        4.16        3.64      0.63 o 
   3  -7   9       33.17       32.24      1.32 o 
   3  -7  10        5.12        5.78      0.78 o 
   3  -7  11        0.39       -0.71      0.71 o 
   3  -7  12       17.24       20.91      0.99 o 
   3  -7  13        8.40        6.50      0.92 o 
  -3   6  12        0.28       -0.24      0.72 o 
  -3   6  11       29.19       31.12      1.67 o 
  -3   6  10       29.26       25.46      1.72 o 
  -3   6   9       22.35       19.26      1.60 o 
  -3   6   8       58.14       67.64      2.40 o 
  -3   6   7        2.12        1.72      0.52 o 
  -3   6   6        3.45        2.26      0.52 o 
  -3   6   5      119.56      115.71      2.21 o 
  -3   6   4      392.06      352.01      3.74 o 
  -3   6   3        0.16        2.58      0.95 o 
  -3   6   2       32.83       31.59      2.70 o 
  -3   6   1      205.91      189.77      5.92 o 
  -3   6   0        7.73        7.13      1.61 o 
  -3   6  -1       33.14       33.85      1.83 o 
  -3   6  -2        2.40        2.13      1.27 o 
  -3   6  -3       60.50       59.88      2.46 o 
  -3   6  -4        0.35       -0.23      0.84 o 
   3  -6   5       41.10       41.08      1.07 o 
   3  -6   6       72.10       64.14      1.59 o 
   3  -6   7        1.29        1.88      0.69 o 
   3  -6   8      132.09      139.40      2.43 o 
   3  -6   9        0.03       -0.27      0.75 o 
   3  -6  10        0.15        1.74      1.07 o 
   3  -6  11        9.39        8.42      1.22 o 
   3  -6  12       28.40       30.02      1.21 o 
   3  -6  13       14.21       14.96      1.29 o 
   3  -6  14        4.55        3.06      0.71 o 
  -3   5  13       20.82       24.20      1.18 o 
  -3   5  12       17.53       18.93      1.38 o 
  -3   5  11       57.50       62.89      2.34 o 
  -3   5  10        5.99        5.28      1.27 o 
  -3   5   9       41.00       37.37      2.10 o 
  -3   5   8       54.28       61.89      2.34 o 
  -3   5   7       33.51       32.18      1.08 o 
  -3   5   6       55.28       56.75      1.60 o 
  -3   5   5        4.59        2.65      0.80 o 
  -3   5   4        0.72        2.15      1.84 o 
  -3   5   3       17.02       15.17      1.97 o 
  -3   5   2       95.71       91.43      4.00 o 
  -3   5   1       44.48       43.20      2.99 o 
  -3   5   0        3.25        3.22      0.93 o 
  -3   5  -1       36.49       39.13      1.86 o 
  -3   5  -2       54.78       51.95      1.76 o 
  -3   5  -3       23.38       21.78      1.25 o 
  -3   5  -4      188.32      193.60      3.87 o 
  -3   5  -5        0.46        2.37      1.16 o 
   3  -5   6       53.61       57.39      1.94 o 
   3  -5   7       62.54       66.76      1.38 o 
   3  -5   8      248.51      249.43      4.04 o 
   3  -5   9        1.58        1.09      0.97 o 
   3  -5  10       39.82       41.25      1.45 o 
   3  -5  11        7.16        5.46      1.26 o 
   3  -5  12        4.85        5.28      0.84 o 
   3  -5  13       16.25       17.73      1.48 o 
   3  -5  14        1.84        1.24      0.81 o 
  -3   4  13        1.45        2.65      0.88 o 
  -3   4  12        0.22        0.78      0.93 o 
  -3   4  11      107.13      117.73      2.14 o 
  -3   4  10        0.75        1.25      1.13 o 
  -3   4   9       28.49       28.91      1.37 o 
  -3   4   8        7.92        9.71      1.40 o 
  -3   4   7       34.42       37.41      1.65 o 
  -3   4   6      226.93      242.64      2.72 o 
  -3   4   5       15.21       13.75      1.47 o 
  -3   4   4       83.67      100.31      2.85 o 
  -3   4   3      230.79      242.02      4.03 o 
  -3   4   2      210.24      211.83      3.62 o 
  -3   4   1       92.08      100.44      3.95 o 
  -3   4   0       82.30       73.00      3.36 o 
  -3   4  -1       69.56       61.66      3.03 o 
  -3   4  -2       45.17       41.38      2.51 o 
  -3   4  -3       47.18       51.57      2.84 o 
  -3   4  -4        2.96        4.94      1.35 o 
  -3   4  -5       42.77       41.41      2.53 o 
  -3   4  -6       39.06       38.97      1.83 o 
  -3   4  -7       91.41       87.47      4.34 o 
   3  -4   8       41.98       42.61      1.30 o 
   3  -4   9        7.05        8.27      1.16 o 
   3  -4  10       17.00       16.32      1.59 o 
   3  -4  11        0.33       -0.83      0.83 o 
   3  -4  12       10.87       14.29      1.07 o 
   3  -4  13       60.85       66.69      1.60 o 
   3  -4  14        0.18        1.19      0.91 o 
   3  -4  15        3.13        3.31      0.73 o 
  -3   3  14        7.52        7.21      0.79 o 
  -3   3  13        3.80        4.61      0.95 o 
  -3   3  12        7.57        8.67      0.83 o 
  -3   3  11      233.10      261.80      3.23 o 
  -3   3  10      130.69      143.26      2.56 o 
  -3   3   9       69.56       69.93      1.94 o 
  -3   3   8      153.34      149.08      2.62 o 
  -3   3   7       64.03       66.50      1.53 o 
  -3   3   6       90.30       87.95      4.18 o 
  -3   3   5       12.94       11.68      1.28 o 
  -3   3   4        4.85        4.48      1.06 o 
  -3   3   3      197.35      215.93      3.74 o 
  -3   3   2        3.49        2.55      1.12 o 
  -3   3   1       69.32       69.12      1.96 o 
  -3   3   0       27.18       20.75      1.17 o 
  -3   3  -1       84.54       86.58      2.04 o 
  -3   3  -2      254.99      268.90      5.61 o 
  -3   3  -3      121.01      120.47      3.92 o 
  -3   3  -4      128.11      131.14      4.03 o 
  -3   3  -5      107.93      116.40      3.80 o 
  -3   3  -6       17.42       16.39      1.77 o 
  -3   3  -7        8.51        4.71      1.78 o 
  -3   3  -8       15.22       10.88      2.18 o 
   3  -3   9        2.40        4.08      1.06 o 
   3  -3  10      111.18      121.14      2.30 o 
   3  -3  11       16.46       19.33      1.12 o 
   3  -3  12       11.08       11.88      0.95 o 
   3  -3  13      193.17      203.43      2.83 o 
   3  -3  14       16.33       16.51      0.94 o 
   3  -3  15       45.08       49.08      1.61 o 
  -3   2  14        8.09        7.80      0.88 o 
  -3   2  13       83.27       93.32      2.54 o 
  -3   2  12       17.43       22.72      1.11 o 
  -3   2  11        1.34        1.22      0.78 o 
  -3   2  10      149.08      147.90      2.75 o 
  -3   2   9      204.75      194.34      3.09 o 
  -3   2   8      419.04      404.08      3.81 o 
  -3   2   7       49.61       44.99      3.25 o 
  -3   2   6        0.84        0.97      1.63 o 
  -3   2   5       55.42       61.30      2.15 o 
  -3   2   4       19.65       22.09      1.96 o 
  -3   2   2       14.10       17.91      1.69 o 
  -3   2   1       53.80       48.50      2.41 o 
  -3   2   0       15.70       21.39      1.17 o 
  -3   2  -1      169.09      168.47      4.19 o 
  -3   2  -2        0.66        1.51      1.00 o 
  -3   2  -3       10.92        8.89      1.43 o 
  -3   2  -4      336.85      341.82      6.06 o 
  -3   2  -5      224.56      228.44      5.05 o 
  -3   2  -6       95.78      101.14      3.45 o 
  -3   2  -7       23.03       19.88      1.74 o 
  -3   2  -8       87.16       73.75      3.92 o 
   3  -2   9       25.44       25.12      1.39 o 
   3  -2  10        4.67        9.08      0.90 o 
   3  -2  11        3.43        6.28      0.75 o 
   3  -2  12      364.25      364.99      4.05 o 
   3  -2  13        1.90        2.40      0.81 o 
   3  -2  14      141.85      139.22      2.27 o 
   3  -2  15       22.32       27.61      1.01 o 
   3  -2  16        0.00       -0.67      0.67 o 
   3  -1  16        4.55        4.83      0.82 o 
  -3  -2  14        3.82        6.50      0.76 o 
  -3  -2  13        0.60       -0.14      0.58 o 
  -3  -2  12        8.12        8.02      0.70 o 
  -3  -2  11        5.29        3.03      0.67 o 
  -3  -2  10      105.35      108.37      1.90 o 
  -3  -2   9        5.91        9.59      0.97 o 
  -3  -2   8      159.95      175.33      2.48 o 
  -3  -2   7       42.84       31.59      2.73 o 
  -3  -2   6       83.17       81.46      3.79 o 
   3   2  -5      408.29      479.22      6.69 o 
   3   2  -4       58.95       84.96      2.88 o 
  -3  -2   3       54.12       67.03      1.95 o 
   3   2  -2      843.33      849.37      5.27 o 
   3   2  -1      195.93      197.24      2.60 o 
  -3  -2   0       32.87       36.42      1.22 o 
  -3  -2  -1      318.21      308.02      4.60 o 
  -3  -2  -2      218.49      210.30      3.93 o 
  -3  -2  -3      153.10      148.96      3.45 o 
  -3  -2  -4       57.78       57.68      2.35 o 
  -3  -2  -6       18.54       21.18      1.82 o 
  -3  -2  -8        9.46        8.47      1.56 o 
  -3  -2  -9        4.27        4.71      1.70 o 
   3   2  11      121.76      121.76      2.74 o 
   3   2  12       11.78       13.40      0.98 o 
   3   2  13        4.18        4.44      0.64 o 
   3   2  14        1.90        1.04      0.59 o 
   3   2  15        0.45       -0.49      0.66 o 
   3   2  16       38.25       44.37      1.50 o 
  -3  -3  14        9.18        8.24      0.82 o 
  -3  -3  13       23.54       23.76      1.41 o 
  -3  -3  12        8.55        9.81      0.75 o 
  -3  -3  11        0.76        0.97      0.65 o 
  -3  -3  10      128.61      131.19      2.09 o 
  -3  -3   9        8.90       10.82      0.99 o 
  -3  -3   8        5.14        5.94      0.77 o 
  -3  -3   7        3.56        1.38      1.88 o 
  -3  -3   6       70.06       79.76      3.72 o 
  -3  -3   5       55.43       60.10      2.09 o 
  -3  -3   4      440.73      428.93      4.98 o 
  -3  -3   3       83.13       76.99      2.08 o 
  -3  -3   2      243.05      237.81      3.40 o 
   3   3  -1      157.98      148.11      2.28 o 
  -3  -3   0      146.48      135.79      2.19 o 
  -3  -3  -1        1.02        0.69      0.58 o 
  -3  -3  -2        2.52        4.41      0.96 o 
  -3  -3  -3       67.53       61.88      2.38 o 
  -3  -3  -4      206.79      197.29      4.36 o 
  -3  -3  -5      349.96      365.67      6.21 o 
  -3  -3  -6      360.53      341.85      6.36 o 
  -3  -3  -7      423.78      404.60      7.18 o 
  -3  -3  -8        2.29        3.76      1.31 o 
  -3  -3  -9       15.23       20.62      2.09 o 
   3   3  10        9.77       10.80      0.89 o 
   3   3  11       49.29       49.81      1.22 o 
   3   3  12       86.41       80.38      1.65 o 
   3   3  13       11.46       10.96      0.79 o 
   3   3  14       11.87       10.41      0.76 o 
   3   3  15      184.58      188.05      2.48 o 
   3   3  16        0.42        4.01      0.83 o 
  -3  -4  14       24.56       32.04      1.23 o 
  -3  -4  13        9.36        9.96      1.09 o 
  -3  -4  12        0.83        2.45      0.72 o 
  -3  -4  11        0.09        0.52      0.76 o 
  -3  -4  10        1.72        1.53      0.80 o 
  -3  -4   9       55.18       54.84      1.73 o 
  -3  -4   8        4.71        3.37      0.84 o 
  -3  -4   7      103.90      104.64      4.74 o 
  -3  -4   6        1.89        4.06      1.25 o 
  -3  -4   5       25.61       15.00      1.26 o 
  -3  -4   4      150.84      142.09      3.06 o 
  -3  -4   3       75.90       77.97      2.18 o 
  -3  -4   2       18.06       18.58      0.90 o 
   3   4  -1        0.34        1.34      0.57 o 
  -3  -4   0      382.60      366.61      3.76 o 
  -3  -4  -1      105.61       91.93      1.98 o 
  -3  -4  -2       33.92       32.59      1.33 o 
  -3  -4  -3       20.55       23.44      1.77 o 
  -3  -4  -4       97.89       85.55      3.10 o 
  -3  -4  -5       75.08       70.36      3.00 o 
  -3  -4  -6        8.90        7.10      1.54 o 
  -3  -4  -7        3.25        5.77      1.44 o 
  -3  -4  -8      180.77      181.53      5.30 o 
  -3  -4  -9       60.86       60.43      3.41 o 
   3   4  10        4.32        2.44      0.58 o 
   3   4  11        6.68        4.81      0.64 o 
   3   4  12       60.26       47.20      1.30 o 
   3   4  13       70.26       62.88      1.78 o 
   3   4  14       21.18       19.70      1.06 o 
   3   4  15        0.27       -0.67      0.67 o 
   3   4  16       25.31       26.28      1.30 o 
  -3  -5  14       29.24       40.97      1.29 o 
  -3  -5  13       11.58       10.66      1.09 o 
  -3  -5  12        5.91        8.11      1.20 o 
  -3  -5  11        0.35        0.60      0.67 o 
  -3  -5  10      179.30      169.20      4.02 o 
  -3  -5   9        0.70       -0.26      1.03 o 
  -3  -5   8        2.81        3.00      0.71 o 
  -3  -5   7       47.28       44.04      1.31 o 
  -3  -5   6       29.55       33.74      1.79 o 
  -3  -5   5       46.33       41.84      1.91 o 
  -3  -5   4       16.92       21.04      1.33 o 
  -3  -5   3      320.61      313.68      4.31 o 
  -3  -5   2       66.43       64.31      1.95 o 
   3   5  -1       46.39       37.43      1.27 o 
  -3  -5   0     1178.73     1223.77      7.18 o 
  -3  -5  -1     1393.24     1565.07      8.57 o 
  -3  -5  -2     1270.36     1377.20      8.13 o 
  -3  -5  -3      817.64      812.81      6.47 o 
  -3  -5  -4        1.87        2.88      1.05 o 
  -3  -5  -5       24.14       28.44      2.13 o 
  -3  -5  -6       48.34       52.39      2.96 o 
  -3  -5  -7      137.82      115.81      4.32 o 
  -3  -5  -8       30.83       29.64      2.58 o 
   3   5   9       14.83       13.87      0.87 o 
   3   5  10       27.22       34.72      1.01 o 
   3   5  11       49.96       51.24      1.62 o 
   3   5  12       65.78       66.14      1.83 o 
   3   5  13       95.59       88.11      2.05 o 
   3   5  14       58.37       57.60      1.60 o 
   3   5  15       29.24       30.82      1.66 o 
   3   5  16        8.63        7.01      0.94 o 
  -3  -6  13       14.42       16.10      1.14 o 
  -3  -6  12        0.12       -0.65      0.77 o 
  -3  -6  11        9.71        6.83      1.19 o 
  -3  -6  10        1.35        1.35      1.09 o 
  -3  -6   9        3.49        3.40      0.90 o 
  -3  -6   8       86.42       77.99      1.95 o 
  -3  -6   7       15.45       16.23      0.96 o 
  -3  -6   6       43.00       45.99      1.66 o 
   3   6  -5        3.12        0.40      1.56 o 
  -3  -6   4        7.47        6.68      1.07 o 
  -3  -6   3       17.63       14.42      1.10 o 
  -3  -6   2        2.48        1.56      0.78 o 
  -3  -6   1       16.50       16.48      1.11 o 
  -3  -6   0       35.78       64.47      1.90 o 
  -3  -6  -1      528.65      567.76      5.75 o 
  -3  -6  -2     1333.41     1348.89      7.10 o 
  -3  -6  -3      326.35      342.08      4.52 o 
  -3  -6  -4      176.74      158.25      3.23 o 
   3   6   5      179.16      147.87      3.25 o 
  -3  -6  -6      160.92      149.21      4.92 o 
  -3  -6  -7       52.70       40.68      3.01 o 
  -3  -6  -8       95.48       77.51      3.98 o 
   3   6   9      128.54      130.64      2.81 o 
   3   6  10       27.72       20.21      1.07 o 
   3   6  11       36.60       36.79      1.45 o 
   3   6  12       43.13       33.85      1.38 o 
   3   6  13       99.98       79.89      2.79 o 
   3   6  14       27.88       24.15      1.59 o 
   3   6  15       10.21        5.06      1.10 o 
   3   6  16       11.10        9.30      0.94 o 
  -3  -7  13        2.06        2.34      0.65 o 
  -3  -7  12        5.54        4.02      0.92 o 
  -3  -7  11       15.26       15.70      1.47 o 
  -3  -7  10        1.01        0.50      0.74 o 
  -3  -7   9       24.56       19.66      1.66 o 
  -3  -7   8       17.28       14.92      1.05 o 
  -3  -7   7      251.07      229.05      3.20 o 
  -3  -7   6       23.81       26.66      1.25 o 
  -3  -7   5        2.74        3.47      0.96 o 
   3   7  -4        2.21        2.58      1.45 o 
   3   7  -3      271.87      213.88      6.02 o 
   3   7  -2      166.94      137.47      4.78 o 
   3   7  -1      309.23      312.94      6.86 o 
  -3  -7   0      420.72      435.98      5.38 o 
  -3  -7  -1        9.38       12.68      0.95 o 
  -3  -7  -2       16.43       24.13      1.19 o 
   3   7   3      312.62      336.29      4.74 o 
   3   7   4      103.02      114.18      2.79 o 
   3   7   5      115.02       93.22      3.95 o 
   3   7   6      124.12      105.10      3.08 o 
  -3  -7  -7       36.98       33.82      2.86 o 
   3   7   8        2.20        1.88      0.71 o 
   3   7   9      179.02      146.64      3.04 o 
   3   7  10       20.37       20.60      1.17 o 
   3   7  11       50.33       43.60      2.19 o 
   3   7  12        5.54        9.22      1.31 o 
   3   7  13       30.99       30.03      1.80 o 
   3   7  14       74.99       66.46      2.30 o 
   3   7  15        5.39        3.70      1.00 o 
   3   7  16       18.41       10.89      0.80 o 
  -3  -8  12       37.98       34.82      1.44 o 
  -3  -8  11       44.65       38.39      1.77 o 
  -3  -8  10       33.78       36.69      1.31 o 
  -3  -8   9        3.45        3.17      1.06 o 
  -3  -8   8      140.59      134.59      3.55 o 
  -3  -8   7        4.30        3.66      1.11 o 
  -3  -8   6       19.82       18.78      1.65 o 
  -3  -8   5     1300.23     1236.37      8.56 o 
  -3  -8   4        5.53        3.68      0.93 o 
   3   8  -3        0.94        1.35      1.54 o 
   3   8  -2      105.42       95.63      4.25 o 
   3   8  -1       75.61       59.04      3.37 o 
   3   8   0       60.01       63.53      2.34 o 
  -3  -8  -1       20.05       15.56      1.37 o 
  -3  -8  -2       34.47       30.97      1.74 o 
   3   8   3        0.22       -0.94      1.06 o 
   3   8   4        3.29        3.69      1.12 o 
   3   8   5      512.72      500.50      9.34 o 
   3   8   6       81.87       78.38      2.86 o 
   3   8   7        0.35        1.25      0.95 o 
   3   8   8      596.03      509.64      5.53 o 
   3   8   9       87.08       70.46      2.65 o 
   3   8  10        5.37        5.31      0.82 o 
   3   8  11      122.92      107.88      3.22 o 
   3   8  12        6.93        5.02      1.12 o 
   3   8  13       36.54       30.69      1.75 o 
   3   8  14       11.52       10.71      1.10 o 
   3   8  15        0.03       -0.81      0.81 o 
  -3  -9  12        5.32        4.04      0.46 o 
  -3  -9  11        2.12        2.36      0.79 o 
  -3  -9  10        2.37        2.23      0.61 o 
  -3  -9   9        9.03        8.02      0.85 o 
  -3  -9   8        4.87        4.80      1.19 o 
  -3  -9   7        7.18        5.98      1.24 o 
  -3  -9   6      261.67      261.27      5.03 o 
  -3  -9   5      486.52      511.23      6.88 o 
  -3  -9   4      993.40      972.23      7.72 o 
  -3  -9   3      562.80      530.52      5.59 o 
  -3  -9   2       53.80       46.06      1.75 o 
   3   9  -1      387.80      339.07      8.11 o 
   3   9   0      185.43      185.94      4.06 o 
   3   9   1      222.43      214.29      4.34 o 
  -3  -9  -2      187.74      174.61      3.85 o 
   3   9   3      146.94      158.82      3.72 o 
   3   9   4      480.50      437.87      9.07 o 
   3   9   5      189.31      185.99      3.07 o 
   3   9   6      504.87      502.71      5.01 o 
   3   9   7     1050.60      914.63      7.31 o 
   3   9   8      129.22      116.24      3.29 o 
   3   9   9      238.07      224.14      3.17 o 
   3   9  10        5.81        4.74      0.74 o 
   3   9  11        0.17       -0.16      0.66 o 
   3   9  12       17.57       15.41      1.34 o 
   3   9  13        2.62        1.02      0.81 o 
   3   9  14       58.08       64.88      1.95 o 
   3   9  15        6.25        6.79      0.73 o 
  -3 -10  11        2.90        2.93      0.77 o 
  -3 -10  10       36.49       39.90      1.08 o 
  -3 -10   9       99.43      105.25      1.94 o 
  -3 -10   8       52.13       59.29      2.38 o 
  -3 -10   7      300.85      308.96      5.28 o 
  -3 -10   6       15.70       17.10      1.62 o 
  -3 -10   5        3.42        2.16      1.13 o 
  -3 -10   4       10.82       12.33      1.03 o 
  -3 -10   3      218.17      221.31      2.93 o 
  -3 -10   2      185.91      170.98      3.07 o 
  -3 -10   1       18.29       15.44      0.90 o 
   3  10   0        9.93        9.53      0.82 o 
   3  10   1       29.37       25.69      1.18 o 
   3  10   2       24.30       20.77      1.16 o 
  -3 -10  -3       21.53       16.62      1.08 o 
  -3 -10  -4       86.39       79.36      2.16 o 
   3  10   5       83.90       80.58      2.22 o 
   3  10   6        3.26        4.03      1.05 o 
   3  10   9        4.12        3.86      0.74 o 
   3  10  10       40.20       45.24      1.46 o 
   3  10  11       28.50       29.08      1.14 o 
   3  10  12       33.78       31.44      1.59 o 
   3  10  13        0.50        0.91      0.71 o 
   3  10  14       31.84       37.47      1.27 o 
  -3 -11  10        1.24        1.16      0.66 o 
   3  11  11       10.14       10.65      1.10 o 
   3  11  12        2.01        2.93      0.77 o 
   3  11  13        1.52       -0.23      0.63 o 
  -3 -14   4        0.22        0.59      0.72 o 
  -3 -14   3        0.75        1.43      0.75 o 
  -3 -14  -5        8.59        8.98      1.07 o 
  -3 -14  -6       13.75       14.68      1.04 o 
  -3 -15   3        1.94        1.58      0.64 o 
  -3 -15   2        1.40        2.28      0.72 o 
  -3 -15   1        2.18        1.59      0.74 o 
  -3 -15   0       13.32       13.31      1.17 o 
  -3 -15  -1        2.39        2.75      0.82 o 
  -3 -15  -2        3.55        3.18      0.80 o 
   3  15   3        3.14        2.57      0.59 o 
   3  15   4        0.91        1.21      0.50 o 
   3  15   5        3.61        3.79      0.51 o 
   3  15   6        1.85        3.08      0.67 o 
   3  15   7       62.12       83.15      1.72 o 
  -3 -16   0        6.41        5.44      0.66 o 
  -3 -16  -1        2.53        3.04      0.60 o 
  -3 -16  -2        7.97        6.08      0.68 o 
  -4  11   5       12.89       13.31      0.86 o 
  -4  11   4      107.44      120.80      2.26 o 
  -4  11   3       95.44      113.74      2.34 o 
  -4  11   2       12.07       11.71      1.01 o 
  -4  11   1        4.88        5.37      0.87 o 
  -4  11   0       16.26       17.93      1.13 o 
   4 -11   2        5.34        6.06      0.60 o 
   4 -11   3        0.63        0.65      0.54 o 
   4 -11   4        1.52        1.39      0.76 o 
   4 -11   5       26.61       29.13      1.30 o 
   4 -11   6       23.94       28.31      1.19 o 
   4 -11   7       14.92       14.23      0.83 o 
  -4  10   7        0.45        1.42      0.59 o 
  -4  10   6        1.99        3.25      0.81 o 
  -4  10   5        5.60        6.53      0.92 o 
  -4  10   4       12.52       12.05      1.21 o 
  -4  10   1        9.35        8.81      1.15 o 
   4 -10   0        6.44        7.73      0.99 o 
   4 -10   1        1.43        1.16      0.51 o 
   4 -10   2       19.39       16.72      1.32 o 
   4 -10   3        0.94        1.49      0.92 o 
   4 -10   4        1.86        1.10      0.93 o 
   4 -10   5        0.49       -0.58      0.94 o 
   4 -10   6        1.92        1.98      0.87 o 
   4 -10   7        3.52        3.74      0.83 o 
   4 -10   8       11.29       13.44      0.99 o 
  -4   6  11        5.49        6.00      0.77 o 
  -4   6  10        1.19        0.96      0.59 o 
  -4   6   9        9.52        7.61      1.22 o 
  -4   6   8        5.26        5.03      0.79 o 
  -4   6   7        1.07       -0.17      0.97 o 
  -4   6   6       22.52       19.30      1.58 o 
  -4   6   5       21.06       22.51      1.70 o 
  -4   6   4      150.44      146.77      3.65 o 
  -4   6   3       11.13       14.41      1.47 o 
  -4   6   2       63.71       63.84      2.09 o 
  -4   6   1       58.83       58.76      1.96 o 
   4  -6   0      122.75      114.14      1.95 o 
   4  -6   1      158.57      144.35      2.38 o 
  -4   6  -2        0.52        3.52      0.78 o 
   4  -6   3       20.84       20.22      0.95 o 
   4  -6   4       37.37       36.90      1.40 o 
   4  -6   5      234.59      228.41      3.19 o 
   4  -6   6       14.15       12.90      1.00 o 
   4  -6   7       54.42       51.08      1.64 o 
   4  -6   8       22.81       23.33      1.22 o 
   4  -6   9        1.01        1.73      0.72 o 
   4  -6  10        6.58        7.17      0.85 o 
   4  -6  11        0.03       -0.52      0.57 o 
   4  -6  12        0.01       -0.53      0.96 o 
   4  -6  13        3.02        3.34      0.85 o 
  -4   5  12        0.09        0.22      0.58 o 
  -4   5  11        1.35        1.24      0.60 o 
  -4   5  10       39.17       40.52      1.27 o 
  -4   5   9       21.47       19.39      1.60 o 
  -4   5   8        9.57        9.29      0.91 o 
  -4   5   7       49.36       48.93      1.60 o 
  -4   5   6        9.34        9.67      0.78 o 
  -4   5   5      210.63      185.65      2.87 o 
  -4   5   4      248.12      234.01      3.71 o 
  -4   5   3       46.41       47.73      1.52 o 
  -4   5   2       30.25       25.58      1.33 o 
  -4   5   1       50.74       47.73      1.74 o 
  -4   5   0       12.13        9.61      1.99 o 
  -4   5  -1       51.95       52.45      2.23 o 
  -4   5  -2       22.17       20.76      1.65 o 
  -4   5  -3        5.47        7.25      0.85 o 
   4  -5   4       13.59       11.63      0.76 o 
   4  -5   5       20.33       22.55      0.94 o 
   4  -5   6       56.09       55.71      1.55 o 
   4  -5   7       40.12       44.63      1.52 o 
   4  -5   8       62.84       59.54      1.75 o 
   4  -5   9      180.68      177.10      2.82 o 
   4  -5  10        1.03        0.00      0.69 o 
   4  -5  11        4.41        5.21      0.68 o 
   4  -5  12       21.71       23.38      1.68 o 
   4  -5  13        0.70        1.70      0.96 o 
   4  -5  14       13.46       14.43      0.98 o 
  -4   4  12        7.89        9.77      0.97 o 
  -4   4  11        9.27       11.09      0.81 o 
  -4   4  10       59.60       62.90      1.63 o 
  -4   4   9        0.48       -0.08      1.11 o 
  -4   4   8       36.35       39.43      1.44 o 
  -4   4   7        0.02       -0.02      0.68 o 
  -4   4   6       20.14       18.53      1.09 o 
  -4   4   5       10.37        9.11      0.88 o 
  -4   4   4        4.24        6.53      0.63 o 
  -4   4   3       24.95       23.36      1.31 o 
  -4   4   2      144.19      133.86      5.01 o 
  -4   4   1        9.52        8.91      1.86 o 
  -4   4   0      138.89      145.19      5.09 o 
  -4   4  -1       82.44       78.55      3.83 o 
  -4   4  -2        1.94        0.16      1.50 o 
  -4   4  -3        2.16        1.30      1.71 o 
  -4   4  -4      230.06      228.01      6.28 o 
  -4   4  -5        2.49        3.73      2.15 o 
   4  -4   6       41.27       43.49      1.31 o 
   4  -4   7      303.20      308.84      3.60 o 
   4  -4   8       10.29       10.45      1.36 o 
   4  -4   9        0.42       -0.36      0.73 o 
   4  -4  10        1.02        0.45      0.76 o 
   4  -4  11       15.58       16.97      1.15 o 
   4  -4  12        1.38        1.89      1.22 o 
   4  -4  13       58.84       63.46      2.29 o 
   4  -4  14       87.67       95.40      2.31 o 
   4  -4  15       17.40       15.35      0.86 o 
  -4   3  13       19.90       21.66      0.93 o 
  -4   3  12       11.90       11.11      0.74 o 
  -4   3  11       39.95       45.82      1.36 o 
  -4   3  10      148.49      160.97      2.58 o 
  -4   3   9       14.02       15.95      1.67 o 
  -4   3   8        0.09       -1.02      1.07 o 
  -4   3   7      204.99      214.51      3.05 o 
  -4   3   6       33.64       29.04      1.22 o 
  -4   3   5       22.69       19.44      1.06 o 
  -4   3   4       36.39       36.47      2.03 o 
  -4   3   3      242.33      234.56      4.37 o 
  -4   3   2       73.47       84.23      3.46 o 
  -4   3   1      838.58      818.82      7.37 o 
  -4   3   0      212.11      216.92      3.74 o 
  -4   3  -1       37.05       46.78      3.01 o 
  -4   3  -2        4.09        4.23      1.49 o 
  -4   3  -3      121.23      133.50      4.64 o 
  -4   3  -4      809.82      808.13     11.17 o 
  -4   3  -5       49.33       53.17      3.13 o 
  -4   3  -6        2.68        3.81      1.95 o 
   4  -3   7       57.20       52.86      1.80 o 
   4  -3   8        5.60        6.06      1.02 o 
   4  -3   9        1.48        2.56      0.76 o 
   4  -3  10       21.11       21.84      1.21 o 
   4  -3  11        0.78        2.34      0.85 o 
   4  -3  12      334.93      345.04      5.58 o 
   4  -3  13       29.16       30.16      1.93 o 
   4  -3  14       16.74       13.31      1.24 o 
   4  -3  15        2.08        0.83      0.78 o 
  -4   2  13       13.50       16.16      1.00 o 
  -4   2  12        0.90        0.71      0.60 o 
  -4   2  11      311.75      357.02      3.55 o 
  -4   2  10       32.48       34.96      1.41 o 
  -4   2   9       12.23       16.44      1.68 o 
  -4   2   8      164.70      169.79      4.01 o 
  -4   2   7       15.66       13.41      0.84 o 
  -4   2   6       52.87       48.65      1.84 o 
  -4   2   5       14.03       10.33      1.03 o 
  -4   2   4       49.95       42.78      2.07 o 
  -4   2   3        0.40        0.23      1.63 o 
  -4   2   2        0.52        2.14      0.96 o 
  -4   2   1      310.20      334.79      4.65 o 
  -4   2   0      768.33      880.19      7.35 o 
  -4   2  -1     2011.90     2105.53     16.86 o 
  -4   2  -2    10155.45     9907.03     36.42 o 
  -4   2  -3      145.06      149.21      4.66 o 
  -4   2  -4      804.04      869.79     11.04 o 
  -4   2  -5       63.23       70.43      3.43 o 
  -4   2  -6       35.87       30.77      2.51 o 
  -4   2  -7       19.54       17.16      2.12 o 
   4  -2   8        0.98        1.97      0.87 o 
   4  -2   9       53.03       52.77      1.57 o 
   4  -2  10       59.32       59.54      1.79 o 
   4  -2  11      126.41      131.78      2.47 o 
   4  -2  12       38.82       45.95      1.56 o 
   4  -2  13       38.42       41.89      1.41 o 
   4  -2  14       20.16       22.34      1.53 o 
   4  -2  15       26.27       25.93      1.36 o 
  -4   1  13        9.66       10.37      0.63 o 
  -4   1  12        2.17        3.04      0.67 o 
  -4   1  11        2.38        2.26      0.77 o 
  -4   1  10       96.37      102.69      2.24 o 
  -4   1   9       18.63       20.20      1.18 o 
  -4   1   8      415.92      415.19      6.10 o 
  -4   1   7        0.09        0.44      0.77 o 
  -4   1   6        7.25        6.74      0.70 o 
  -4   1   5       62.95       53.12      3.33 o 
  -4   1   4        0.66        0.58      1.56 o 
  -4   1   3      231.05      220.40      5.82 o 
  -4   1   2        0.47        1.15      0.83 o 
  -4   1   1       77.92       83.84      2.36 o 
  -4   1   0        1.93        0.28      1.00 o 
  -4   1  -1      787.39      759.92      9.59 o 
  -4   1  -2      110.10      113.51      3.84 o 
  -4   1  -3       63.40       70.97      3.25 o 
  -4   1  -4       83.20       95.07      3.69 o 
  -4   1  -5        6.22        5.70      1.60 o 
  -4   1  -6      175.23      164.45      4.97 o 
  -4   1  -7        9.43        9.88      1.83 o 
  -4   1  -8       43.92       46.38      3.00 o 
   4  -1   9        0.12        0.65      0.79 o 
   4  -1  10        2.17        2.06      0.71 o 
   4  -1  11       15.43       18.18      1.19 o 
   4  -1  12       68.71       64.00      1.81 o 
   4  -1  13       54.35       58.70      1.70 o 
   4  -1  14      102.87       99.40      2.77 o 
   4  -1  15        4.24        4.53      1.00 o 
   4  -1  16       11.59       11.81      0.86 o 
  -4   0  13       18.23       22.88      0.83 o 
  -4   0  12       25.22       28.39      1.13 o 
  -4   0  11       28.64       33.83      1.37 o 
  -4   0  10       52.28       57.89      1.76 o 
  -4   0   9       95.32       95.70      2.21 o 
  -4   0   8      365.75      397.52      5.96 o 
  -4   0   7        8.41        8.47      0.85 o 
  -4   0   6       14.12       14.33      1.19 o 
  -4   0   5      158.99      142.51      5.10 o 
  -4   0   4      199.04      177.57      5.39 o 
  -4   0   3       18.11       20.45      1.35 o 
  -4   0   2        6.09        6.90      0.94 o 
  -4   0   1       55.15       54.56      1.89 o 
  -4   0   0      140.98      156.74      4.25 o 
  -4   0  -1       22.86       19.14      1.83 o 
  -4   0  -2      716.33      762.77      9.37 o 
  -4   0  -3      396.79      413.65      7.06 o 
  -4   0  -4       20.92       28.79      2.23 o 
  -4   0  -5      109.34      113.38      3.95 o 
  -4   0  -6      139.07      134.02      4.41 o 
  -4   0  -7       29.33       26.28      2.26 o 
  -4   0  -8       12.14        8.28      1.86 o 
   4   0   9       16.96       17.94      1.08 o 
   4   0  10       28.42       25.34      1.25 o 
   4   0  11       71.22       67.04      1.87 o 
   4   0  12        4.70        4.80      0.94 o 
   4   0  13      157.03      152.92      2.63 o 
   4   0  14        0.35        0.73      1.15 o 
   4   0  15        1.36        1.83      0.95 o 
   4   0  16       18.24       18.51      1.07 o 
  -4  -1  13       24.03       27.75      1.25 o 
  -4  -1  12       24.12       27.07      1.13 o 
  -4  -1  11        1.57        3.20      0.64 o 
  -4  -1  10        1.37        2.04      0.69 o 
  -4  -1   9       16.00       18.03      0.95 o 
  -4  -1   8       54.53       58.62      1.77 o 
  -4  -1   7        0.20        0.01      1.26 o 
  -4  -1   6      204.65      207.98      6.30 o 
  -4  -1   5       22.71       25.22      2.53 o 
  -4  -1   4      596.92      565.84      9.40 o 
  -4  -1   3      241.03      273.29      3.93 o 
  -4  -1   2       33.26       30.17      1.47 o 
  -4  -1   1        0.63        1.06      0.73 o 
  -4  -1   0       17.33       13.75      1.47 o 
  -4  -1  -1      143.68      146.60      4.02 o 
  -4  -1  -2      118.30      119.30      3.73 o 
  -4  -1  -3        8.04        6.83      1.41 o 
  -4  -1  -4       63.00       64.35      2.95 o 
  -4  -1  -5       69.98       69.32      3.06 o 
  -4  -1  -6       18.63       21.74      2.15 o 
  -4  -1  -7      860.59      818.75     10.71 o 
  -4  -1  -8       25.41       23.95      2.27 o 
  -4  -1  -9       22.82       27.71      1.46 o 
   4   1  10      197.38      204.40      2.96 o 
   4   1  11        0.11       -0.77      0.77 o 
   4   1  12       21.74       19.82      1.26 o 
   4   1  13        0.14        0.98      0.76 o 
   4   1  14       10.90       10.42      1.37 o 
   4   1  15       12.39       11.46      1.24 o 
   4   1  16        1.17        0.24      0.73 o 
  -4  -2  13       10.39       11.61      1.02 o 
  -4  -2  12       31.13       37.12      1.00 o 
  -4  -2  11        1.02        1.22      0.58 o 
  -4  -2  10        4.32        5.91      0.73 o 
  -4  -2   9       60.90       62.58      1.86 o 
  -4  -2   8       14.59       18.62      1.16 o 
  -4  -2   7       48.95       48.64      1.56 o 
  -4  -2   6       31.60       26.15      2.56 o 
  -4  -2   5      105.83      112.97      4.53 o 
  -4  -2   2      447.62      423.02      4.63 o 
  -4  -2   1       71.03       66.03      2.53 o 
  -4  -2   0       92.07       87.02      3.01 o 
  -4  -2  -1       24.71       36.39      2.10 o 
  -4  -2  -2      795.90      769.23      8.88 o 
  -4  -2  -3        0.18        0.64      0.93 o 
  -4  -2  -4        1.44        0.86      1.01 o 
  -4  -2  -5       11.36       15.78      1.69 o 
  -4  -2  -6      398.94      385.69      7.17 o 
  -4  -2  -7       83.96       82.01      3.52 o 
  -4  -2  -8      267.93      262.49      6.37 o 
  -4  -2  -9        0.19        1.01      2.03 o 
   4   2  10        6.34        5.82      0.85 o 
   4   2  11        1.13        0.91      0.80 o 
   4   2  12       52.93       54.08      1.73 o 
   4   2  13        0.04        0.76      0.75 o 
   4   2  14        0.30        1.61      1.22 o 
   4   2  15       43.35       49.51      2.00 o 
   4   2  16        5.35        5.46      0.88 o 
   4   3  16       37.38       47.03      1.55 o 
  -4  -6  13       16.88       16.57      0.84 o 
  -4  -6  12       14.15       13.68      1.11 o 
  -4  -6  11        4.58        2.43      0.94 o 
  -4  -6  10        5.72       11.04      1.43 o 
  -4  -6   9      296.24      296.67      4.73 o 
  -4  -6   8        2.41        3.99      1.12 o 
   4   6  -6       36.16       35.62      3.32 o 
   4   6  -5        6.38        4.07      2.30 o 
   4   6  -4       28.70       26.01      2.52 o 
  -4  -6   0       45.20       40.85      1.64 o 
  -4  -6  -1       15.95       12.26      1.09 o 
  -4  -6  -2      105.80       97.36      2.60 o 
  -4  -6  -3        8.94        6.87      1.31 o 
  -4  -6  -4       70.87       61.65      3.14 o 
  -4  -6  -5       40.55       28.03      2.53 o 
   4   6  14       10.22        9.51      1.19 o 
   4   6  15       41.29       37.04      1.66 o 
   4   6  16        3.21        1.34      0.66 o 
  -4  -7  12        8.51        5.00      0.77 o 
  -4  -7  11       22.20       19.40      1.36 o 
  -4  -7  10        0.05        0.09      0.69 o 
  -4  -7   9        0.04        0.90      0.70 o 
  -4  -7   8       15.47       13.44      1.09 o 
  -4  -7   7      127.39      136.08      2.57 o 
  -4  -7   6        0.57        2.11      1.26 o 
  -4  -7   5       58.16       64.37      2.08 o 
   4   7  -4      386.69      323.61      7.95 o 
   4   7  -3       26.44       25.40      2.51 o 
   4   7  -2        8.95       10.66      1.98 o 
   4   7  -1       95.16       83.22      3.87 o 
   4   7   0       49.99       42.42      2.93 o 
  -4  -7  -1       52.18       47.73      1.97 o 
  -4  -7  -2       37.49       30.90      1.70 o 
  -4  -7  -3       22.32       21.33      1.47 o 
  -4  -7  -4       54.77       39.97      2.75 o 
  -4  -7  -5        5.26        2.67      1.51 o 
  -4  -7  -6       52.79       49.16      3.27 o 
  -4  -7  -7      201.69      176.11      5.94 o 
   4   7   8      412.21      333.99      4.48 o 
   4   7   9      117.73      124.24      2.26 o 
   4   7  10      401.41      343.56      3.89 o 
   4   7  11      101.83       84.04      2.03 o 
   4   7  12        0.23        0.82      0.91 o 
   4   7  13       25.16       15.29      1.38 o 
   4   7  14        7.17        5.67      1.01 o 
   4   7  15        7.77        4.82      0.96 o 
  -4  -8  12       19.30       18.58      0.94 o 
  -4  -8  11       14.10       12.94      1.10 o 
  -4  -8  10        0.69        0.41      0.64 o 
  -4  -8   9        8.30       10.29      1.28 o 
  -4  -8   8        0.38        1.75      0.98 o 
  -4  -8   7       68.98       70.38      2.69 o 
  -4  -8   6        0.66        0.36      0.80 o 
  -4  -8   5      410.01      434.33      4.38 o 
  -4  -8   4       17.84       18.77      1.33 o 
   4   8  -3       97.48       91.05      2.22 o 
   4   8  -2       37.00       27.72      2.78 o 
   4   8  -1       96.28       89.79      4.21 o 
   4   8   0      235.49      213.98      6.33 o 
   4   8   1       19.80       12.97      1.76 o 
  -4  -8  -2      141.75      127.82      3.24 o 
  -4  -8  -3       39.98       31.41      1.78 o 
  -4  -8  -4      203.66      168.43      5.38 o 
  -4  -8  -5        2.48        1.13      1.85 o 
   4   8   6        0.16       -0.65      1.06 o 
   4   8   7      216.43      203.70      3.36 o 
   4   8   8      658.41      553.31      5.86 o 
   4   8   9      282.71      263.49      3.29 o 
   4   8  10        0.55        1.99      0.89 o 
   4   8  11       18.01       16.36      1.50 o 
   4   8  12       77.02       68.25      2.54 o 
   4   8  13      109.87       92.69      2.74 o 
   4   8  14       45.31       49.12      1.88 o 
   4   8  15       50.03       57.20      1.71 o 
  -4  -9  11        0.86        0.66      0.58 o 
  -4  -9  10       44.61       55.47      1.29 o 
  -4  -9   9        0.03        0.17      0.84 o 
  -4  -9   8       44.79       47.84      2.10 o 
  -4  -9   7        0.60        2.11      1.07 o 
  -4  -9   6       48.65       46.44      2.28 o 
  -4  -9   5       79.45       75.89      2.86 o 
  -4  -9   4      222.18      213.28      4.53 o 
  -4  -9   3      276.90      271.78      3.27 o 
  -4  -9   2      594.51      564.51      4.67 o 
  -4  -9   1      570.30      562.03      5.49 o 
   4   9   0       39.91       46.24      1.72 o 
   4   9   1       11.70       13.30      1.15 o 
  -4  -9  -2       65.90       63.57      1.68 o 
  -4  -9  -3       37.67       31.12      1.43 o 
  -4  -9  -4       85.59       70.70      1.99 o 
  -4  -9  -5      830.70      741.26      6.01 o 
  -4  -9  -6      407.11      352.47      4.25 o 
   4   9   7      127.37      128.61      3.12 o 
   4   9   8      633.87      516.76      6.82 o 
   4   9   9      112.40       90.89      2.99 o 
   4   9  10        9.75        8.46      1.19 o 
   4   9  11        2.03        3.12      0.70 o 
   4   9  12       19.49       15.09      1.33 o 
   4   9  13        9.37       10.50      1.11 o 
   4   9  14       17.84       14.66      1.06 o 
   4   9  15       10.22        8.19      0.78 o 
  -4 -10  10       22.56       27.43      0.81 o 
  -4 -10   9        1.91        2.60      0.61 o 
  -4 -10   8       17.93       19.36      1.48 o 
  -4 -10   7       11.62       11.20      1.28 o 
  -4 -10   6       16.50       17.97      1.59 o 
  -4 -10   5        3.98        3.64      1.12 o 
  -4 -10   4       50.65       54.84      2.43 o 
  -4 -10   3      552.69      528.73      4.58 o 
  -4 -10   2      197.48      171.51      2.68 o 
  -4 -10   1       15.76       19.53      1.01 o 
  -4 -10   0      161.11      166.26      2.37 o 
   4  10   1        6.07        4.86      1.04 o 
   4  10   2       39.69       39.05      1.63 o 
  -4 -10  -3        2.67        1.67      0.90 o 
  -4 -10  -4       85.20       74.06      2.13 o 
   4  10   5       23.01       17.12      1.36 o 
   4  10   6      210.38      182.82      3.72 o 
   4  10   7      107.45      101.33      2.09 o 
   4  10   8      136.13      124.69      3.41 o 
   4  10   9        7.91        7.74      1.22 o 
   4  10  10      113.94      118.34      2.24 o 
   4  10  11        7.66        8.15      0.77 o 
   4  10  12       46.22       46.60      1.92 o 
   4  10  13       41.33       47.89      1.73 o 
   4  10  14        4.59        0.62      0.69 o 
  -4 -11   9        8.69        7.96      0.65 o 
  -4 -11   8       47.38       46.29      1.27 o 
  -4 -11   7       20.46       20.50      1.52 o 
  -4 -11   6       37.74       40.04      1.99 o 
  -4 -11   5        0.31       -0.56      0.93 o 
  -4 -11   4        7.31        5.83      1.20 o 
  -4 -11   3       65.63       67.89      1.74 o 
  -4 -11   2      105.66      103.28      2.14 o 
  -4 -11   1        3.86        2.25      0.77 o 
  -4 -11   0       38.54       31.82      1.26 o 
   4  11   1       19.32       19.68      1.53 o 
   4  11   2       20.26       17.02      1.44 o 
   4  11   3       10.17        7.28      1.13 o 
   4  11   4       17.98       17.21      1.54 o 
   4  11   5       49.66       43.59      1.99 o 
   4  11   6      243.70      223.41      3.04 o 
   4  11   7      143.03      127.84      3.36 o 
   4  11   8        0.67        0.45      0.90 o 
   4  11   9       10.46       10.19      0.87 o 
   4  11  10        6.05        5.30      0.70 o 
   4  11  11       90.98       88.68      1.69 o 
   4  11  12      132.09      134.07      1.71 o 
   4  11  13       13.10       12.56      0.87 o 
  -4 -12   8        8.18        7.51      0.65 o 
  -4 -12   7        0.01        0.40      0.59 o 
  -4 -12   6       69.95       73.26      1.64 o 
  -4 -12   5        5.05        5.91      0.77 o 
  -4 -12   4       93.93      107.27      1.97 o 
  -4 -12   3       21.67       23.21      0.91 o 
  -4 -12   2       49.67       49.17      1.51 o 
  -4 -12   1       47.63       49.56      1.52 o 
  -4 -12   0       13.04        7.86      0.89 o 
   4  12   1      235.05      192.87      4.05 o 
   4  12   2      370.86      286.02      4.89 o 
   4  12   3      117.68      108.65      3.14 o 
   4  12   4       23.29       16.22      1.38 o 
   4  12   5       22.07       18.15      1.03 o 
   4  12   6        1.05        0.85      1.03 o 
   4  12   7       18.19       17.93      1.03 o 
   4  12   8       16.76       14.52      0.94 o 
   4  12   9       39.08       38.00      1.25 o 
   4  12  10       47.63       53.74      1.34 o 
   4  12  11       33.83       32.77      0.96 o 
   4  12  12       18.86       18.19      0.89 o 
  -4 -13   7       96.62      101.30      1.36 o 
  -4 -13   6       37.53       37.29      1.05 o 
  -4 -13   5        1.35        0.44      0.62 o 
  -4 -13   4       57.44       69.10      1.52 o 
  -4 -13   3       19.84       20.76      1.03 o 
  -4 -13   2       44.48       45.01      1.42 o 
  -4 -13   1       12.86        9.55      0.68 o 
   4  13   0       42.88       36.85      1.84 o 
   4  13   1        0.90        1.96      0.94 o 
   4  13   2        0.02        0.05      0.67 o 
   4  13   3        7.45        7.47      0.82 o 
   4  13   4       21.84       24.22      1.68 o 
   4  13   5        3.13        2.04      1.05 o 
   4  13   6       82.51       77.35      2.60 o 
   4  13   7       12.65       12.71      0.85 o 
   4  13   8       30.37       34.06      1.09 o 
   4  13   9        8.17       10.70      0.72 o 
   4  13  10      172.58      171.28      1.78 o 
   4  13  11       41.74       41.59      1.15 o 
  -4 -14   6       10.60       16.20      0.89 o 
  -4 -14   5        4.78        8.41      0.88 o 
  -4 -14   4        7.81        6.59      0.92 o 
  -4 -14   3        0.37        0.13      0.53 o
[truncated: 71,152 more chars]
